# Supplementary material for: Proteotranscriptomic Profiling of the Toxic Mucus of Kulikovia alborostrata (Pilidiophora, Nemertea)
Source: Toxins (Basel). 2024 Dec 26;17(1):5. doi: 10.3390/toxins17010005 (PMC11768458; doi:10.3390/toxins17010005)
Supplement: Supplementary file 1 [file toxins-17-00005-s001.zip]

Archive with 8 entries (8 files):
- Supplementary File S1.zip
- Supplementary File S2.zip
- Supplementary File S3.zip
- Supplementary File S4.zip
- Supplementary File S5.zip
- Supplementary Table S1.xlsx
- Supplementary Table S2.xlsx
- Supplementary Table S3.xlsx
