# Supplementary material for: Proteotranscriptomic Profiling of the Toxic Mucus of Kulikovia alborostrata (Pilidiophora, Nemertea)
Source: Toxins (Basel). 2024 Dec 26;17(1):5. doi: 10.3390/toxins17010005 (PMC11768458; doi:10.3390/toxins17010005)
Supplement: Supplementary file 1 [file toxins-17-00005-s001.zip › Supplementary Table S1.xlsx]

## Sheet: Table S1
Table S1. Putative toxins in the transcriptome of Kulikovia alborostra
*yellow color indicates putative toxins transcripts found in the mucus proteome of Kulikovia alborostra
Family/Domain	Transcript ID	Uniprot accession	Protein name	Organism	E-value	Sequence
Neurotoxins
EGF-like calcium-binding domain	ORF|122793	GLTX_GLYTI	Glycerotoxin paralog 1	Glycera tridactyla (Glycerine worm)	2.02e-23	RVCVRARARARACVCVCVCVCVCVCVCGGCGGTPVIPPPPPPPPPPPPPPPPPPPPPPPPLKAVIRCAEMNRADATKLETMSIPMLNSVISLASASGTSSSKSLRLTLDEAKKKQVDIDIEIRSGSRIVPYLSLTAYTEILTNLRNYGHSYEEQYENLFASTQRLELQQQTFGALTTQASNLQGVAQEDLDQGEQALAVSTEVLNRYKSSFVDAKADLRRNKEAFEVGVEKYKAEQAVKAALAFVKAIFGIVFGAVTKDPAAIFDGIMDLIEAMMGLIDLIEQITALMSSLDKMTETLGKARSPDTDVTIYLNDIDKAAGLRVKIAEWENMRILAGTQLDTNTVREIDGAANFRESVYKVANYGEAMTAQLITQSRLVNEAYTNQLNLELSKEYLSQIE…
Neurotoxin 01 (U2-agtx) family	ORF|098424	TAG2D_AGEOR	U2-agatoxin-Ao1d	Agelena orientalis (Funnel-web spider)	2.99e-05	SVLYSNIAMKCILTLLILGFVATSWAKSMTARDVLNLFREKKAEDDRGQCNALDDECWWTRATRCCGKLKCNKPHYNKAGTCQICKFEDSWCAVDSECCKSKD
Neurotoxin 02 (plectoxin) family	ORF|107625	TX21C_PHONI	U9-ctenitoxin-Pn1a	Phoneutria nigriventer (Brazilian armed spider)	3e-06	REVFGFVSHCKSKMKSYLFYVLVVALRLVLVDAQKDDKEEAVVSVSKRCAKFMRTCYKNEDCCNSYAGTRRLGCAGWFKRGPAGLCNYG
Neurotoxin 10 (Hwtx-1) family	ORF|004375	JZTX2_CHIGU	U7-theraphotoxin-Cg1a	Chilobrachys guangxiensis (Chinese earth tiger tarantula)	4.68e-07	MTQVSLTGKDNRFESKCEMKTYIFYVLAVALLLVLVDAENSEQEDAEEAITKRRCAGMWHKCYENKDCCDSYLGSKRLRCAGWLRVGKAGACNYG
Neurotoxin 13 (insecticidal toxin ABC) family	ORF|006024	CALA_CALS5	U1-nemetoxin-Csp1a	Calisoga sp. (Spider)	2.62e-06	MMKAVFICVLIVALASLAAGRAAGAGHEMHDFSEEVSVNKRCSKHGRCGNDYDCCPGYVCSRKYKECSR
Nemertide family	ORF|076246	NEMA1_LINLO	Nemertide alpha-1	Lineus longissimus (Bootlace worm)	2e-05	MKTICVFLVVMLVLGAASAELEEEARQVVDELINKRCNPKGSFCTKNNNCCNYPPKCSWAFKCTS
Ohanin/vespryn family	ORF|072734	VESP_POGBA	Vespryn	Pogona barbata (Bearded dragon)	4.09e-05	MKVFLLITILVIVFVEEADAKTKDRASPTRRPYHETIRFIPKTTASTQKTIDFNHKTIASIHVKPSIPTRKPSLPPKPSLPGGSGFINSYGKRNWRFQKQNWINNGRKNKGPSSEFKTKRSLRQVHQ
Pore-forming toxins
MACPF domain	ORF|007224	PV21_POMMA	Perivitellin-2 67 kda subunit	Pomacea maculata (Giant applesnail)	1.84e-88	MRNGGCYFAGILCLLLLGVCTAQQTRRCSSVPPGLNHLKRGIDITSLDFMPVDPGAQNGFRSPLFDFTCNFAMKWTNPHNGIVYEQPDQVEDLVSIPGGVVNGEVKIFKASSDVTKYMSSSAGGGFLNGMFSASGSYSNMKRTITNSSSYIEQVTAFHTAIQADMAPYWAIELGRYAKMFIDRRLGATYESSAVTYKEFLNNYGTHYLRNAKFGGMLLYRMTTESSAFESLGERKVKAEAKGSFFNFLKANGAYSGSTHSVHSSFSSKTSVLTRYYGGSHSSDYNTWYNSVKNNPWMFGGEVAPITNLITNPGKKAAMAKAIQVHLDKAYLKDIESDIYTMMGKVSGAGLKATIRAKLNQVKTLLGAVVPDHATVIAIGQEMSVPGWFSQQTKLCYRWY…
	ORF|029013	PV21_POMCA			8.92e-25	MRNGGCYFAGILCLLLLGVCTALNSMTQYYRDDTDRRGGGCRMSWGILSAAYPSWFSQVKVCFRWYPDGDGGQCGGGAARNLCAPIGSYTSYYRDDTDRRGGGCQMSWRIEVPTSAPLWVKTARLCYEWYPDGDGGQCGGSSSLARSLCANVNYWTPYYRDDTDRRGGGCRMRWGIKI
Natterin family	ORF|012877	NATT4_THANI	Natterin-4	Thalassophryne nattereri (Copper Joe toadfish)	9.84e-06	MKERGKMQTGGFVDINDIVFAYARHFYEKHYQKAFEKKYNEKSLCWDDLSKDIDTSRLIVEHERASYEQEKCGLGTASPRYSVLFKSNYSNTTDGVLSYDISTERRTRTSVSLTVTEGFRFGGSFELKVGVPQLEASLGLSSEVSFDKEVQTTKEQEVVWALNTTVVVPPRSCTSVELVVRDDEYDGRFRIRSFFSGELYVNLRKENTILPRITVSNLPQVLTEELKFKRDVDTGRLYFDTYGVCNCRYGVEQDVRTSNAPLPEKEA
Actinoporin family	ORF|080401	ACTP1_TERAN	Tereporin-Ca1	Terebra anilis (Auger snail)	2.63e-20	GVTRSVSIARRGIDAKSIYGHKIGLIDWSIKQLLRCSTMHSSTVLCCALLACNLLCVQCEPKNVEAGDAYREKRIAGSIASIIGGTISAGASLVGTTVSALMDRSFNVAVSGSVENYTKWPLALRECELYSGYMNVPVRTVYQGEREAFASHKIGHTATGSMVKCSFYVDGDTLVHFMYSAPYNFNFYSNYLALAVCSKSDAECNGLKFYDMYYYDYMYLVRKEYCTSVEPMKICNSKICFYGVMGTSHHPTLTLKVRPRNYEDLAFKAKDTLESSKWTKEDYKRYMETVVY
Enzymes
5'- nucleotidase family	ORF|085434	V5NTD_GLOBR	Snake venom 5'-nucleotidase	Gloydius brevicaudus (Korean slamosa snake)	6.79e-18	MNTALIFLVLSWRSWGWQVYPDPAHQRCSFALAGEPDKYGGSCSDSRQKCYGGVARRKTKLDELRKLYPDSLFLDGGDQFQGTLWFSIFQGKAVAYFTSSYDRNGAEATGFDAGVDTYPEATSRRAALRFFTGLWYTLVVRMFNFFTAKSLVLAV
Type-B carboxylesterase/lipase family	ORF|116218	ACES_BUNFA	Acetylcholinesterase	Bungarus fasciatus (Banded krait)	1.5e-12	MELSMETKLHLYINKTLLEYREKISPAEFELSKAMVTYWTNFAKSGNPNEPVPVSRLWPPYKLGEEEFIEFDITEQQLDLKVNAFFRNRYMSFWNDVIERKINR
	ORF|058333	ACES_BOMIG	Carboxylic ester hydrolase	Bombus ignitus (Bumblebee)	2.55e-05	MDEYGHGLSMIPWQQVKYGPMETRRYRSLREPDRSFSEDEDSVNRRPVATKKVEKRKSGSLEKKTRTKASEKRKF
	ORF|112504	EST6_APIME	Venom carboxylesterase-6	Apis mellifera (Honeybee)	3.5e-06	GASSVGVHLLSPLSAGLFHRAIIESGPVTNTLWAHHHKCRNGHAPKPSKLLFRPWNCTETPFERVVEQL
Arthropod phospholipase D family	ORF|061812	B1R1_LOXSN	Dermonecrotic toxin LspiSicTox-betaIE1i	Loxosceles spinulosa (Recluse spider)	2.74e-16	MARDDGNDVSKVCRWTTDLKSHMRNAMRLGVDSIITNDPNDLLEVVNEREFRGVYRLATAEDNPFERIKGHGPYALSCAFKRKWYAPWTGNYQCWRDTNISGSWCYTTRKCDDDPSACSITDPCE
	ORF|018616	B1D1_LOXAR	Dermonecrotic toxin LarSicTox-betaID1	Loxosceles arizonica (Arizona brown spider)	1.34e-49	MKFLLTSFIIFALTWKSLVQADAIRPLYIFGHMANNIQTVDRMLAKGANAIETDLKFNKATGLAEKFYHGIPCDCFRSCNDEENPERLMAYIRDLSTPGHNNYRAGYTGVMWIDLKLKGVPNLEPAGQAFAGFLIRVFQTKGSKLKLVLALEHPDHFSFLKGVVEKLRQVNNTDVLGRIVASGYEAKYINAYIAANKALGLPPLWLDEGLPNCLTHAFSLLYLKKAIMARDDGNDVSKVCRWTTDLKSHMRNAMRLGVDSIITNDPNDLLEVVNEREFRGVYRLATAEDNPFERIKGHGPYALSCAFKRKWYAPWTGNYQCWRDTNISGSWCYTTRKCDDDPSACSRSAEIPNVRHQTFWVFLIITASKAVARYSMVELLS
	ORF|065009	A21_LOXAR	Dermonecrotic toxin LarSicTox-alphaII1		4.9e-13	MASIPSCSITFDLPKRVVTVSGHPVAGPEFLLTHHIPVFSLTDVKKACELRDKGHGVSKVIRWTVDYRRNVRNALQLGVDVIGTNDVHDVWYVVREKEFRTRYRMARDRDDPFRKVKGYGARRYGCHSASIFNWSLICWKDKDIKGNWCNVNMDCTKDAGACDGAVNLPCTNM
	ORF|055305	A4A1_LOXIN	Dermonecrotic toxin LiSicTox-alphaIVA1	Loxosceles intermedia (Brown spider)	9.47e-32	MEGITLVVFMLALCGAQAEIRPLYVAGFMANSISDVDSYLDAGANVIEADLQFDKNSGHATEFYKGLPCDCFRLCHKRESVINYFEHIREITTPDHPKYKPNFTGILLIDAGLSSTSLYSNAGRDMARLLDMYLFSNENKAKVVFDLSDIKYFPFLDSLIQNLKERMREDIILKIGIAATSGEYYNEFITKASDLDVGLWMGDGVTNCLEDFFSLTDVKKACELRDKGHGVSIDKQNTCEVWFVLWVIWSCDFSDVFKIVNDTLSFVAESKTVTR
	ORF|028615	A1H3_LOXHI	Dermonecrotic toxin LhSicTox-alphaIA1iii	Loxosceles hirsuta (Recluse spider)	2.23e-44	MEGITLVVFMLALCGSQAEIRPLYVAGFMANSISDVDSYLDAGANVIEADLQFDKNSGHATEFYKGLPCDCFRLCHKRESVINYFEHIREITTPDHPKYKPNFTGILLIDAGLSSTSLYSNAGRDMARLLDMYLFSNENKAKVVFDLSDIKYFPFLDSLIQNLKERMREDIILKIGIAATSGEYYNEFITKASDLDVGLWMGDGVTNCLEDFFSLTDVKKACELRDKGHGVSKVIRWTVDYRRNVRNALQLGVDVIGTNDVHDVWYVVREKEFRTRYRMARDRDDPFGKVKGYGARRYGCHSASIFNWSLICWKDKDIKGNWEYGLYERCRGM
	ORF|064333	B312_LOXSN	Dermonecrotic toxin LspiSicTox-betaIII1	Loxosceles spinulosa (Recluse spider)	1.34e-28	SVINYFEHIREITTPDHPKYKPNFTGILLIDAGLSSTSLYSNAGRDMARLLDMYLFSNENKAKVVFDLSDIKYFPFLDSLIQNLKERMREDIILKIGIAATSGEYYNEFITKASDLDVGLWMGDGVTNCLEDFFSLTDVKKACELRDKGHGVSKVIRWTVDYRRNVRNALQLGVDVIGTNDVHDVWYVVREKEFRTRYRMARDRDDPFRKVKGYGARSLSSTGGHFLYSSYNRLSNG
	ORF|091946	DTPLD_HEMLE	Dermonecrotic toxin Hl-PLD1	Hemiscorpius lepturus (Scorpion)	5.44e-24	MEGITLVVFMLALCGAQAEIRPLYVAGFMANSISDVDSYLDAGANVIEADLQFDKNSGHATEFYKGLPCDCFRLCHKRESVINYFEHIREITTPDHPKYKPNFTGILLIDAGLSSTSLYSNAGRDMASLWQSLKQSHGSPL
DNase II family	ORF|008193	DNA2_ACAPL	Plancitoxin-1	Acanthaster planci (Crown-of-thorns starfish)	2.43e-101	MLDGSYSSAVFLTSSILATFLGLTTAIGCIGNKHEKVDWFATYKLPKDHESSNRFIKDGVGHMYLDVINSKWQLSGVSVNSSSQAVAYTLDQIYKGGKSNDIAYLMYNDEPSDGSEHDNRGHLKGVVAFDSKEGFWLVHSTPKFPPVLKDGYSYPWSGTLYGQTFLCMTLSGSNFNAIAKQLLVSWPKVYDYRIPNSSPYAKDETIQQVVAGKHDTEIQHMVNLSTIKGQKFVSFSKSKKFGKDLYSAWVAPSLKASLYTETWRNGAGDMPSYCSSNYKVENIEELSLPFGVNFKGTKDHSKWAVTNSARIRWVCIGDINRQVSQDHRGGGTVCTKHAGLFNAFSSAVKAVEKCSKRRAETDMETNPDLLFEPGS
Peptidase A1 family	ORF|112639	RE123_ECHOC	Renin	Echis ocellatus (Ocellated saw-scaled viper)	1.25e-05	LIPKFDRSSTLKTGPSTTKTNEILLVILAALIAASSALQRIKLHKVQSVRRHLQEVGTNVKFAHRDSRHKYSARPDSMDLPLTLNYLDALDYGVNSRLDLRLLQGLLFYRILKSLGSVQEVQVHGYCMLIAQQI
Peptidase family M12A	ORF|006949	ASTA_ASTAS	Astacin	Astacus astacus (Noble crayfish)	2e-28	IPIISLGRTQRTTETIAMARLLPLALLILYVSSVLAGPVKRGSEASGANQAQNDVKSFVDEQGRKEYVIGGDEVVDEDEKNSLNAGNGRTKRASFFNVTAKIWPKNADGIVKIPYTRAGFSVDATAWMDATISFIKKNTCIDIVPRNNEADYVHISSNCAAPLQQGCWSHLGKIGNMQRICLPNGCRWAGLMAHEIGHTVGLNHEHQRADRDQHVAINTDNVQAGAISSFDLNAANLSDTATYREGSIMHYEQTSFSKNGGVTIAAIGNTNGTKFLDGVWLRFFDYTDIEWLNIKYECSPCKWTKMANHQYFGGTEVPGVTTVYACKRACWDAAACTAIDFNKVSNKCYAIDNVSGKSEAANNDVDTHIMGACNRCTWNQIQNNQYFGGTEFPGANTLE…
	ORF|084402	VMPA4_LOXLA	Astacin-like metalloprotease toxin 4	Loxosceles laeta (South American recluse spider)	3.56e-07	MVGAVPVPPTLTRQVVDMGLYWHEIGHAVGMVHEHQLPERPPKIIWLSVNSAFYSAFTKYKASELVRHSNT
	ORF|099087	VMPA_LOXIN	Astacin-like metalloprotease toxin 1	Loxosceles intermedia (Brown spider)	8.97e-25	TDEQKAGIEAERKGRSKRNAVTNLALKWPNNELVYEISPHIWEQNHQIIKKVMGYIHDFTGGCIKFVPFSGNLTLHPNRVYFQNAYFSCGSAIGRISSMEKQPLVLSPMCFSKIGTVMHEILHALGFWHEHSRSDRDEYILVNKTAIRKGQEWNFIKNQPHAIDHLGTKYDYQIWGDISYTSSLFGHFSARLVTAFRLDLPFLSASIPAFCSSSK
	ORF|090112	VMPA2_LOXIN	Astacin-like metalloprotease toxin 2		1.93e-20	NQSDVNWVKIDDCGDGCWGDVGLQGGEQKVCLGSGCKWPGLYAHTFGHIIGLIDEQSRPDRDDYIDIHYDNIKPNSISVFKKVVNGSVWMTSYDFPSVMHIEHLCQADFARL
	ORF|072426	VMPA3_LOXIN	Astacin-like metalloprotease toxin 3		3.29e-14	MHELLHALGFNHEHERSDREGYISVNMDNVQDENRRWLQVSSMKLIGGFDVDSIMHYGPTALRKAGAKHHNSTKGF
Peptidase M13 family	ORF|038733	NEP_TRILK	Neprilysin-1	Trittame loki (Brush-footed trapdoor spider)	1.6e-10	MRRKAGRMLRIMDVTADPCQDFYQYACGGYLDEYYIPHGQLLSTPMIPMSKEVTSFFKGKIIQVHKHGTLGD
Peptidase S1 family	ORF|097826	BLTX_BLABR	Blarina toxin	Blarina brevicauda (Northern short-tailed shrew)	1.56e-27	MEEPSTTTLTDQWATVCLPNQDFPIGTTCYVSGWGTINANTSNPVQPQQLQHVDVKLVSHSECDWNYPEARLHPETVCAGGHSSKNACKGDSGGPLVCQSGGRWFLHGIVSWGSLPFCGVQGKPGIYTRVLGYSQWIQQNRY
	ORF|125087	VSP3_PROJR	Snake venom serine protease 3	Protobothrops jerdonii (Jerdon's pitviper)	1.51e-08	MLIGAGALIHEQWVLTAGHCIGGLTRSDDIRLFFGVTRRNVYSKYEQIRKPIQLTKHPTHNASSTPMTLD
	ORF|074078	FAXD1_DEMVE	Venom prothrombin activator vestarin-D1	Demansia vestigiata (Lesser black whip snake)	6.19e-05	SGCEHQDACLNNPCKNGKCSRVLSLYTCACIVGYTGMKCNISASDPDTWFCLRIGRMSLPCSKGTKVTAIIKSSLEINVTAVKITYRSKRGEMLFQLAPPATCVLYLV
	ORF|094748	FA10_TROCA	Coagulation factor X	Tropidechis carinatus (Australian rough-scaled snake)	6.73e-05	MSVQGTECSAGGGTCQNTIGSFKCTCPAGHEISQDGRACKGRTVHFHSLLTCTFLKEQHILPEEVKLLWHVSPFQASSTLELVFTPRPCAYTYFQVDIIQLAHTIVQPIYCLTFKIRFIFYSLIKGNA
	ORF|104020	VSP5_TRIST	Snake venom serine protease CL5	Trimeresurus stejnegeri (Chinese green tree viper)	3.14e-08	MGAVYYLDRFQCGATLINDQWLITAAHCFYRTSTSSLTKSMLHLEPSTPLIWQTLQNVRRTIYRLSSGLQPLAGTSQRHRADTPYRPFNADQLHSASVCLPKEGQTFGVRVCRITWRDGA
GGT peptidase domain	ORF|051873	TX14A_SCODE	Scoloptoxin SSD14	Scolopendra dehaani (Thai centipede)	3.37e-42	MDKGDSTIVLAFPAEVDGNEPTHKKPGILGTPGRRCIFSFIFFLLAAIGILLFLGFFLGWTKPKQEPKPTPSPTPTPTPTSCVGSEGPFKLAAVASDAEICSDIGSDIMKKKNGSAVDAAIAALLCNGLANFHSTGIGGGFFMTLFIKSENKVVTLDSREVAPAAATENMFVNDRRGSRFGGKAVAVPAEIAGFRAAHDRYGKVPWKELFEPTIKLCNEGVPILPDVYYAMDNQKVNIKANPLLKAMLRQLWNHLYP
Nucleotide pyrophosphatase/phosphodiesterase family	ORF|033457	PDE_NAJAT	Venom phosphodiesterase	Naja atra (Chinese cobra)	7.83e-29	MFDSHILSNAVPMYEGFKDGIWRILLSMLNKWQVKHGPLSVISGPIYDYDYDGHFDELTKIKSFMNNAGVPIPTHYYTIVTKPSSSPRSSSHRQNDVMAFILPHKFIPTTCQKEDVYLFLHAARVKDVELLTGLEFFTKLDQYEAIALEHYINGCIVDVLIIHCI
Venom metalloproteinase (M12B) family	ORF|058416	VM3VB_MACLB	Zinc metalloproteinase-disintegrin-like VLAIP-B	Macrovipera lebetina (Levantine viper)	3.35e-30	MNEHPRHCLFNYPTTFYADPICGNGLVEKGEECDCGSASKCPTVDPCCETTGCKLKPTSECGTGACCESCKFRPRGAVCRNASNECDIHDMCTGSSNVCPADNYKPDGTGCKSNQVCWFEWRLYLLEENSADTGSVQRLNADLAATISMLVLTSMVTVERLNLLTRIYWRASLVPAAAVIPSSNSVY
	ORF|109925	VM3E2_ECHOC	Zinc metalloproteinase-disintegrin-like EoVMP2	Echis ocellatus (Ocellated saw-scaled viper)	5.08e-10	MWIRILALLAILCAVIAVTSAAEEARLRRVYSETCWKTYKNKAIKRKTPAVKGAGNIKKCESACGATKGCKALMWDSKKKECSIYTTRGIPRWKKAKRSKVLVKIPCTNKVMTIQLDDLTPGDGHHKVFFFEGFEKSEWFLDVQPNTMLFSKQTAFHKRNNRGKIVGKGKVRDDCFYIGTANGGEHEGGLAAVSTCEKGKTRAYILTPVNDYEINPFREYADKGRKRSADDHPLLKLKEAIMRSVPKTNHTVFSNDHPMSIAKRGIRQTIQLDKQPPMPPGKVIYLDLSSITDLTFANFFESVCPSNSDQMFLHIAQLYNFAQVWFLDPTLGFQVWVSMGKVILMSENMLQNPDPERRRPSYGLMNNCNYFAKAHKDSKYWDAVFILTESDFLTSGLGG…
	ORF|059649	VM33_BOTAT	Zinc metalloproteinase-disintegrin-like batroxstatin-3	Bothrops atrox (Barba amarilla)	3.05e-05	MTVTVSAVEQVPSSTAEQWLRYTGGIGGGDGTGFVEFAKYAKKQNSDFDLAALIFSEAEMKKWQHSPGYAPIGAACNPTAPVLFVFGQIMNTGEPVWSWLLAHEMGHQLGAEEDPTVALTPVMTSCQQHLTIFPSTQCGKNALLTPSLTLP
	ORF|001218	VM38_DRYCN	Zinc metalloproteinase-disintegrin-like MTP8	Drysdalia coronoides (White-lipped snake)	3.15e-14	MMVCVNILLVLVGIAGLEYGIAAFVKRASTTDVLFIKASQAEWPTETREPPSQEMASLSDHDPGDGPSKRLTFKAFGRDWTLDLQKNTMLFGKDLTFQIRDASRDMMMQDLGSPGDCFYLGTVDAGKNEAGLAAVSTCGGEIRGYLITNICDYLINPRISRGRRRSVEDHIYQIIERHLETKNKSTPGDSVHKMLKRDFGAEEIRHQPLLRPNGRVLFYEIGVVIDLEFTDELYRNFGLYDQDIPRYVAELLNYVQLWYLHSTLGYQIWVTMQKVIILQANIPVSPAEPSKLAAACNWHYETYKDAADWDGVFLLLGNKNGILGGIGGLAYPGTACQKSGLHCAGKAFDPRTAIMARGVAHEGSHVLGVSDDYVKPYVDICYTGMMREGLYEDRDWSTC…
	ORF|063007	VM3BP_BOTJA	Zinc metalloproteinase-disintegrin-like bothropasin	Bothrops jararaca (Jararaca)	8.36e-05	MLPLFVILLVACDLAVGQERGNIRLGLFFTSDQVQAYQNFKSGFNWSKLTTTVKSVTGPEIQRVLGRSAGFPFDMTVTVSAVEQVPSSTAEQWLRYTGGIGGGDGTGFVEFAKYAKKQNSDFDLAALIFSEAEMKKWQHSPGYAPIGAACNPTAPVLFVFGQIMNTGEPVWSWLLAHEMGHQLGAEEGPYSSSDPCYDIMSATPNDIPKYSMWKKCSFDAVVDTALKGDLQCLGLYRGGGGGGGGGGGGGGGGGGGGGGGEGEREGERERERERERERERERERERERERERERERERERE
	ORF|026058	VM3HB_PROFL	Zinc metalloproteinase-disintegrin-like HR1b	Protobothrops flavoviridis (Habu)	9.61e-05	MYLVKNGGTSSKRVKLTSAGRSITAGLCQKKSRCGMVNEVASVDTAYRRLTAHELGHVIGLIDDGPGLRRKLRRNRKAKQMEAKGQYPYDDMRCDGESVRSVMSGEVLMNGLFAVRVDLKRFSAQI
	ORF|015364	VM3V1_CROAT	Zinc metalloproteinase-disintegrin-like VAP1	Crotalus atrox (Western diamondback rattlesnake)	2.46e-05	MCTSNDDGNAKEKVMSFYGFGNTWTMKLQKNNILFGNQFSFDFIKQNGNINRQRFLSKDCFFIGTVTAGENEVGFASITTCNNNIRGYIITNKNDYAINPWIPETIQGRKRRDVNAEVRSKRYPKYDPNFVDGVWSDAHFEPLYMPKGRDLHLELGFSIEQSYKKAFQREVSTDENELLIHLALTAQNAQLWYIHPTLGYRFWFTVRKIVIVEDDWQGPDDRSLWGVCNWKNKNIGDAANWDGTVFMSDDLTYWNGGEGLGQVGGMCDDNSQNCVGVGKKGFQMSTLTRIIAHEMGHLLGMADSYYPPMSKLCYTGVMRQGYEDHDWGVCGVQRMENFIHVRQKTCTHVTTYVIIACGNRSKTHFIFPSRHGSNEEAIF
	ORF|014067	VM1A3_DEIAC	Snake venom metalloproteinase acutolysin-C	Deinagkistrodon acutus (Hundred-pace snake)	9.5e-08	TRSAIMGHLTIILSFVFLAAIAVAAPTTEEPEILVKRVVHEKPDPSQEPKVIVRRAVDVIDQTKEAKRHPDELELTLRDEDGSDVKLRLRRGDGPVMTVANEEGQVIEVDVRNDETAYYEVLNDRGRVMVRSVEQESGVYKRSASGSFLHEDTAYALEDPTSSFAEKRDLDSQKHNLIKRFKLDSEKASRTKRSLGNLGIEVYVIIDNTVYSQFYEDAGRNKNKALSDIQIYFSHVMAGVDIRYGNIRVSDFTLYVRVTGIHVIDRAGVATFTESASMTNPGISDPNMINGQLVLEELKKWDNVNGRKFLTQSDHVMAFTKKNLYSVKNGRAEDGTVGIAFSKVLCTNSAYSCVEDFGVFQSEGVAAHELGHSLGASDHDGERCPRGGTSHSPIFCKRR…
	ORF|062666	VM36A_BOTIN	Zinc metalloproteinase-disintegrin-like BITM06A	Bothrops insularis (Golden lancehead)	8.29e-08	MMVCVNILLVLVGIAGLEYGIAAFVKRASTTDVLFIKASQAEWPTETREPPSQEMASLSDHDPGDGPSKRLTFKAFGRDWTLDLQKNTMLFGKDLTFQIRDASRDMMMQDLGSPGDCFYLGTVDAGKNEAGLAAVSTCGGEIRGYLITNICDYLINPRISRGRRRSVEDHIYQIIERHLETKNKSTPGDSVHKMLKRDFGAEEIRHQPLLRPNGRVLFYEIGVVIDLEFTDELYRNFGLYDQDIPRYVAELLNYVQLWYLHPTLGYQIWVTMQKVTNSPLLDWWLSCFCRPFCLGSLYEEYVRCTSSLNESSYSIFQTGNSYQNQ
	ORF|025880	VM3_NAJAT	Zinc metalloproteinase-disintegrin-like NaMP	Naja atra (Chinese cobra)	3.85e-07	FHLPSSTRMMVCVNILLVLVGIAGLEYGIAAFVKRASTTDVLFIKASQAEWPTETREPPSQEMASLSDHDPGDGPSKRLTFKAFGRDWTLDLQKNTMLFGKDLTFQIRDASRDMMMQDLGSPGDCFYIGTVDAGKNEAGLAAVSTCGGEIRGYLITNICDYLINPRISRGRRRSVEDHIYQIIERHLETKNKSTPGDSVHKMLKRDFGAEEIRHQPLLRPNGRVLFYEIGVVIDLEFTDELYRNFGLYDQDIPRYVAELLNYVQLWYLHSTLGYQIWVTMQKVIILQANIPVSPAEPSKLAAACNWHYETYKDAADWDGVFLLLGNKNGILGGIGGLATLVPLVRKVACTVLERHSIQEQQWEE
	ORF|074170	VM2BI_BITGA	Zinc metalloproteinase/disintegrin	Bitis gabonica (Gaboon adder)	5.81e-05	SLWGVCNWKNKNIGDAANWDGTVFMSDDLTYWNGGEGLGQVGGMCDDNSQNCVGVGKKGFQMSTLTRIIAHEMGHLLGMADSYYPPMSKLCYTGVMRQGVYEDHDWGVCGVQRMENFACDCHGFWQIFTRTWNFEVIFFKHFSKSSF
	ORF|057354	VM3K_NAJKA	Hemorrhagic metalloproteinase-disintegrin-like kaouthiagin	Naja kaouthia (Monocled cobra)	5.61e-05	PTSSFAEKRDLDSQKHNLIKRFKLDSEKASRTKRSLGNLGIEVYVIIDNTVYSQFYKDAGRNKNKALSDIQIYFSHVMAGVDIRYGNIRVSDFTLYVRVTGIHVIDRAGVATFTESASMTNPGISDPNMINGQLVLEELKKWDNVNGRKFLTQSDHVMAFTKKNLYSVKNGRAEDGTVGIAFSKVLCTNSAYSCVEDFGVFQSEGVAAHELGHHLCKTDCIQCCRLSRKPLCPGFLSFS
	ORF|115278	VM3CX_DABSI	Coagulation factor X-activating enzyme heavy chain	Daboia siamensis (Eastern Russel's viper)	2.75e-05	MGTQPLGIVPYISQGFSECLGKDRTILTSMVEPTAQETCNPQYQCSGVNDHFEIDKNLTRVEDYLGRLVTHELSHTLGMADEYLAYSNQCPAGIMFDQHSGRWWSKCSVHELKRFLLSEFSNCLNTTPDKKKKDIIKIKPAPPIIRRKMRWTEDGVRGQITDRVPGHVTGVCKKPRDLVTTLSQKTMAGYVSGSVI
	ORF|030999	VM3VA_MACLB	Zinc metalloproteinase-disintegrin-like VLAIP-A	Macrovipera lebetina (Levantine viper)	1.79e-05	MLILNHYTCLRDEIFILNGFSIEQSYKKAFQTEVSTDENELLIHLALTAQNAQLWYIHPTLGYRFWFTVRKIVIVEDDWQGPDGRSLWGVCKWKNKNIGDAANWDGTVFMSDDLTYWNGGEGLGQVGGMCDDNSQNCVGVGKKGFQMSTLTRIIAHEMGHLLGMSVIPVLEKGNRERSTVLLCLYHCCSQSQEKRT
	ORF|064373	VM3JA_BOTJA	Zinc metalloproteinase-disintegrin-like jararhagin	Bothrops jararaca (Jararaca)	2.12e-05	MKKWQHSPGYAPIGAACNPTAPVLFVFGQIMNTGEPVWSWLLAHEMGHQLGAEEGPYSSSDLWYACTWSEVKNNPNRMFPRS
	ORF|028324	VMP02_EULPE	Venom metalloproteinase 2	Eulophus pennicornis (Parasitoid wasp)	3.46e-05	MRLPIMRSLTTGVGSWSDQSSRNPAFTKDRRVARSSTRTPPMPLKNRPPALRRSVTLIAKSTTSSNDLNLIRKKPQGRREGNLGIEVYVIIDNTVYSQFYEDAGRNKNKALSDIQIYFSHVMAGVDIRYGNIRVSDFTLYVRVTGIHVIDRAGVATFTESASMTNPGISDPNMINGQLVLEELKKWDNVNGRKFLTQSDHVMAFTKKNLYSVKNGRAEDGTVGIAFSKVLCTNSAYSCVEDFGVFQSEGVAAHELGHSLGASDHFQTVNFQPQDVCSIQSTSWPR
	ORF|026058	VM3HB_PROFL	Zinc metalloproteinase-disintegrin-like HR1b	Protobothrops flavoviridis (Habu)	9.61e-05	MYLVKNGGTSSKRVKLTSAGRSITAGLCQKKSRCGMVNEVASVDTAYRRLTAHELGHVIGLIDDGPGLRRKLRRNRKAKQMEAKGQYPYDDMRCDGESVRSVMSGEVLMNGLFAVRVDLKRFSAQI
	ORF|102900	VM34_DRYCN	Zinc metalloproteinase-disintegrin-like MTP4	Drysdalia coronoides (White-lipped snake)	9.33e-05	HDLFFLSYQIFFGSSSFIKPKALEVAFQQNSDFDLAALIFSEAEMKKWQHSPGYAPIGAACNPTAPVLFVFGQIMNTGEPVWSWLLAHEMGHQLGAEEGPYSSSDPCYDIMSATPNDIPKYSMWKKCSFDAVVDTALKGDSNALGFINEEEPKKI
	ORF|006240	VM3M1_NAJMO	Snake venom metalloproteinase-disintegrin-like mocarhagin	Naja mossambica (Mozambique spitting cobra)	5.66e-19	MMFHQFIQDRVHHPDLSFVKEYEVVVPTRIVSGRHISDLSTKLHGRTLEHDDSPSFSILHNGKQVTIDLKLHRSLVSGDYTEIYFDEDGNRKEEKVRPEACFYHGVIRGSPDSNVVVSTCDGLRGHFSVGHDTYHIEPP
	ORF|110777	VMPA1_MESMA	Venom metalloproteinase BumaMPs1	Mesobuthus martensii (Manchurian scorpion)	9.99e-07	DVKLRLRRGDGPVMTVANEEGQVIEVDVRNDETAYYEVLNDRGRVMVRSVEQESGVYKRSASGSFLHEDTAYALEDPTSSFAEKRDLDSQKHNLIKRFKLDSEKASRTKRSLGNLGIEVYVIIDNTVYSQFYKDAGRNKNKALSDIQIYFSHVMAGVDIRYGNIRVSDFTLYVRVTGIHVIDRAGVATFTESASMTNPGISDPNMINGQLVLEELKKWDNVNGRKFLTQSDHVMAFTKKNLYSVKNGRAEDGTVGIAFSKVLCTNSAYSCVEDFGVFQSEGVAAHELGHSLGASDHDGELSANVMKTEVTSNCACAVAMAQ
Phospholipase A2 family	ORF|008369	PA2BC_VIPAA	Basic phospholipase A2 ammodytoxin C	Vipera ammodytes ammodytes (Western sand viper)	6.32e-21	MALAHDVLVTILTFSSVALCLPKDRSREKRSVLQLGFMLECSTDRSMWDYNGYGCYCGLGGEGTPLDATDRCCQTHDYCYDKMSRDEVCPKWWEKYTAFYRYTPCAICGNISSYDHWYFKLLLATAKCRFHACQCDSALAACVKKALPTFNPDYRHYKKKTCKHLRRWTDIFEELRDKTANTETYLKSAKTGKNSLSRGEKTLRKSGYDKADLQQSFKGEGQRERLKRGTHG
	ORF|095680	PA2B_MICCO	Basic phospholipase A2	Micrurus corallinus (Brazilian coral snake)	1.25e-21	MALAHDVLVTILTFSSVALCLPKDRSREKRSVLQLGFMLECSTDRSMWDYNGYGCYCGLGGEGTPLDATDRCCQTHDYCYDKMSRDEVCPKWWEKYTAFYRYTPCAICGNISSYDHWYFKLLLATAKCRFHACQCDSALAACVKKALPTFNPDYRHYKKKTSCRTDRFSRDRSFGKHRATELNVNIVTSTSCAKAMLQTKKWRLNSGKICN
	ORF|112999	PA2A2_HELSU	Acidic phospholipase A2 PA4	Heloderma suspectum (Gila monster)	3.25e-35	MQGRRQILDCDIRKNDEAVTIFTETFVPNQFKNPEEIKEENITTLRSGEPLPYDMRDVADFHGLLKKCRGHHHYVKMSIRQAKKAKEGLSGMIRKKRETGVTRQPGSINRAVDEGEESQFGIFPGTNWCGRGSKTTVFEDLGTNRDTDRCCRTHDHCPFFIGAMETKYGYLNFRLHTLSHCDCDHQFRSCLRGKTDPTAAMVGNIYFNVIGMKCFTFVPKRICKKRSWWYKCETYEMTYEIAVHDSLEY
	ORF|046285	PA23_HELSU	Phospholipase A2 isozymes PA3A/PA3B/PA5		3.19e-05	SKFFNCLTNNNDVVSDSVGTMYFNKLRVPCFDDSRNTKFSTYDLHKNIQVNLTRHFCVLVRKRQILSSGDT
	ORF|004792	PA2_APIDO	Phospholipase A2	Apis dorsata (Giant honeybee)	1.95e-21	KFMSYGSHSHISETFSSQKSLHQGYHFLPDQQNPTTMKTLFVFAAILVLVSTEEYTEARIERHKRDPVNAGMIHGTKWCGFGNVAKSEDDIADGKYRAADLCCRTHDHCAKVINAWEHAYRIWNKGIYPIGACSCDMKFFACLKANGNDTTSLTVGEMYFDTFNVGCFHDDGTMDYTLKFSK
	ORF|103838	PA2_APICC	Phospholipase A2	Apis cerana cerana (Oriental honeybee)	2.45e-23	MKTLIVFAAILISVCTEEYEEVGNGRHKRDLLNGGMQDGTKWCGSGNTAKNKNDIGDGEYRAADLCCRTHDQCTKVINAGEHAYQIWNKLIYKISACSCDKKFFDCLKANGNDKTSLTVGEIFFDIFDVGCFRDNGTIDHSLRFKR
Phospholipase B-like family	ORF|019483	PLB_DRYCN	Phospholipase-B 81	Drysdalia coronoides (White-lipped snake)	5.65e-86	MASGYGHRGPKLLDQHVMYAAGYIEGYMTSERISQHWHNLNSSWFSLNATPVFRKKVDTFLSSQMEWASHMVEKDAGRTPFWRHISYLLAQFEGRTVDIMMLQWQTLKHVPVLPKSTFSPLNAAEDYIEIRMVVDKDKRQNFEKMSRKELQKFVLRNSFCSAMIRATGAYENILMSHSTWFIYSSMMRIYKHYDFNLKDTTAVNKQVSFSSYPGLLISVDDFYIMSNGLVMLQTTNNVFNTSLYDLVKLSSLLAWQRVRVANMMAKGGKEWGYYFSKENSGTYNNQYMLIDLKRIKLGKVIEDGALYVVEQIPSLVESMRDQIEVLKQKQSLFQVTGPPKQCAIS
	ORF|021493	PLB_CROAD	Phospholipase B	Crotalus adamanteus (Eastern diamondback rattlesnake)	2.1e-147	MDKDISGYGFAVVFLTLLYLSLGAAENGTVYLKDGKFTFKPGMIKKGGLAYGTYDKSYSTIGWDVLNIKAGYWAMKGVKQRREDVMYAAGYLEGYMTAKKISQHWANIKALYSKTKTSNWWDTLKKITTEQERWSIDKVTNDEGKTPFWRQISYTLARFDGLFNGYKVASNKDKSLPALSRFAFSFLNSLQDVENLYYGSNKTARPHTERLTEEEFLINIYHLGHCSALIKATPGFENVFIGHSTWVWYSFMLRMYKHYDFNIDDPDYVNKQISFSGYPGIMGSENDFYLISNGLVVTETTNQIYNNSLYDLLKPQSLLAYQTVLAANALASDGKAWAEIFKARSSGTHFNQYMVLDLKKIIPRKEIQDGALWVIEQVPGLVEAKDQTRLLREGYWASY…
Multicopper oxidase family	ORF|004646	FA5_PSETE	Coagulation factor V	Pseudonaja textilis (Eastern brown snake)	1.34e-09	MAPGNVNKEFDGNIDTTTKKSEHIFPTPIKTRCLRLHPTGYHGEVSLRFEVLTCHQLVTTTVKPTPHLSSRQLLQLPL
	ORF|007465	FA5V_PSETE	Venom prothrombin activator pseutarin-C non-catalytic subunit		3.65e-05	GFFAAAILLALVWISKSATKNYVRMFLILVVSASIGLAAGKGATQGKFPQETCSEHKYIKATVKQHGELPDKCFVIEDVKVKASTLINPAEFGDDQAVLTGKGALTNRAIDDPDDPTKKSPIFMIDLPESGGICGLITGGRTDWLNDRVEKFTVEATADGEHWFTARTEAGDEVFIGNYDGKTTVANYFMQPIIGKKLRLTAKRILPGAAAALRVAAITNCTYKNTFDLGNTCGETMDQDKFKAIPDCVKIRLTCAAGSCEMPRQSWGADPFTFDSPCCYNAQLEFSSLGDGKFVAWKIPKQRKFGMLFRHGLTSTPFLSKEKDYSAYTFDYKKYAAACGKK
	ORF|076003	FA5V_OXYMI	Venom prothrombin activator omicarin-C non-catalytic subunit	Oxyuranus microlepidotus (Inland taipan)	2.12e-06	MLWLIAFGLLAAVQDCLCSEDCSSPLGLQNGNIKAHQLSASSNMPGADVDSARFGCCKGDYPGGFCLQPTANQWFQVDFGKATAVTAIIMQLPDSKESFVKAYHLQYMRHDKEEFSTSIMGTYNTNLKEMPTSTVLKSTTRFYSHCHKKDSESPTG
Protease inhibitors
Venom Kunitz-type family	ORF|094460	VKT3_BITGA	Kunitz-type serine protease inhibitor bitisilin-3	Bitis gabonica (Gaboon adder)	2.63e-07	MCEPFIYGGCMGNANRFKTEVACRKTCQPGCPLVHCIQPLFLCTNGYWIANVKHDKRCVESCTMECRKCQFDHPAPGDWACKYGEEKKIGKDSRGCKTCIYVCRPPPPPPRPPFGECFYFTGARTPRGAKTRVCPPGETSCYWFIRYVKGRRSVTRSCGRPNMCRRRKRGHRARCFECRIGGCNGDLPD
	ORF|094958	VKTB5_DABSI	Kunitz-type serine protease inhibitor B5	Daboia siamensis (Eastern Russel's viper)	8.07e-18	MAYTYILIALVLAVGCTEAARTKKQACARAGCGEGEKCKAIYSCNSRPCNGGYIPMCVPDLTYRGICSLPARGGMCVAYFRSFYYDKDEGQCKFFVYGGCNGNGNRFQTVEECERRCIDGVIGRPTHGEDRSSDMLGLERTLGCTLHYMAGSYTNISLCISHPLRNRP
	ORF|005091	VKT1_TRILK	Kunitz-type U19-barytoxin-Tl1a	Trittame loki (Brush-footed trapdoor spider)	7.48e-33	MERIDLLILATVLFVGICEANDVCDLPKQPGRCKAYFPRYYFDGTQCSRFVYGGCGGNENNFRDEESCMRECETTETIEHVEHVEEDVCDLPKEPGRCKAYFPRYYFDGTHCSRFVYGGCGGNGNNFRDEESCMRECGIY
	ORF|015607	VKT4_CYRSC	Kunitz-type kappaPI-theraphotoxin-Hs1e	Cyriopagopus schmidti (Chinese bird spider)	6.63e-19	MEHVSSKGVRMEHPFGSYCIIDNYGFFLIWLRSNGRRYNFNIGTLNIHVTPPKKYVRPSGLIYGHKYYLLTTYPQRGHGVPQKSGGPYGSRLWTYHFTGNRNYYFVTPNKGRLHFRSFTIYTFIYQHVLRDGPIVEYAGRNGRNFGTHFWIWRGKLFVNLSTVSGRPAYVFFNLKGGIPLNRWNFVGVSYNWYTGKVMMWINGNTYVRKIGRFNPDTSNDLYVGLRPKQKQFKSFDGWLSGTAIINYAITPSQFVLFRNYIIRNIYRIRVPASFWAVVSRPRPHPRPSDVCRLPRVVGRCRAAFRRYYFNGRQCTQFTYGGCGGNRNNFANLASCEKVCGKAVSKPKPKPAFIQLTRANFKIGRKFSLRVFRGLRRCPRGTSPYGAYCVIRNIQYFIGW…
	ORF|030434	VKT11_CYRSC	Kunitz-type kappaPI-theraphotoxin-Hs1b		1.2e-20	KYVRPSGLIYGHKYYLLTTYPQRGHGVPQKSGGPYGSRLWTYHFTGNRNYYFVTPNKGRLHFRSFTIYTFIYQHVLRDGPIVEYAGRNGRNFGTHFWIWRGKLFVNLSTVSGRPAYVFFNLKGGIPLNRWNFVGVSYNWYTGKVMMWINGNTYVRKIGRFNPDTSNDLYVGLRPKQKQFKSFDGWLSGTAIINYAITPSQFVLFRNYIIRNIYRIRVPASFWAVVSRPRPHPRPSDVCRLPRVVGRCRAAFRRYYFNGRQCTQFTYGGCGGNRNNFANLASCEKVCGKAVSKPKPKPAFIQLTRAISKLEESSPSEFSEVYEDAQEELHHISPEGLTYFLGGVTWILSVPILKLYLLPLLRSQMRKNH
	ORF|126071	VKT1A_CYRSC	Kunitz-type kappaPI-theraphotoxin-Hs1a		4.25e-19	IQTAYIPEVDKGEFQIGWKILFEMFQGSNKVNYGFFLIWLRSNGRRYNFNIGTLNIHVTPPKKYVRPSGLIYGHKYYLLTTYPQRGHGVPQKSGGPYGSRLWTYHFTGNRNYYFVTPNKGRLHFRSFTIYTFIYQHVLRDGPIVEYAGRNGRNFGTHFWIWRGKLFVNLSTVSGRPAYVGKVMMWINGNTYVRKIGRFNPDTSNDLYVGLRPKQKQFKSFDGWLSGTAIINYAITPSQFVLFRNYIIRNIYRIRVPASFWAVVSRPRPHPRPSDVCRLPRVVGRCRAAFRRYYFNGRQCTQFTYGGCGGNRNNFANLASCEKVCGKAVSKPKPKPAFIQLTRANFKIGRKFSLRVFRGLRRCPRGTSPYGAYCVRNIQYFIGWLRANYVRYRFNISILH…
	ORF|007744	VKT17_CYRHA	Kunitz-type serine protease inhibitor HNTX-03141017		2.47e-17	MHLCMQASSSNSCRLPKVPGPCRGSFPRWYFNGRSCVRFVYGGCRGNANNFRSKADCNKECQRGCPLRPRCIRPRRFVPCKYGEEKKISKDSRGCKRCIYVCRRCPLRPRCIRPRRFVPCKYGEEKKISKDSRGCKRCIYVCRRCPAGVVRDVYTSADNADQDIMPNTMEIENGSV
	ORF|085360	VKTR1_CYRHA	Kunitz-type U15-theraphotoxin-Hhn1r		3.56e-11	FVNLSTVSGRPAYVFFNLKGGIPLNRWNFVGVSYNWYTGKVMMWINGNTYVRKIGRFNPDTSNDLYVGLRPKQKQFKSFDGWLSGTAIINYAITPSQFVLFRNYIIRNIYRIRVPASFWAVVSRPRPHPRPSDVCRLPRVVGRCRAAFRRYYFNGRQCTQFTYGGRNSYTVNISDDVISE
	ORF|087222	VKTO1_CYRHA	Kunitz-type U15-theraphotoxin-Hhn1o		4.06e-11	MSGSTISTTRSLVFELYSEHQVISLANYGFFLIWLRSNGRRYNFNIGTLNIHVTPPKKYVRPSGLIYGHKYYLLTTYPQRGHGVPQKSGGPYGSRLWTYHFTGNRNYYFVTPNKGRLHFRSFTIYTFIYQHVLRDGPIVEYAGRNGRNFGTHFWIWRGKLFVNLSTVSGRPAYVFFNLKGGIPLNRWNFVGVSYNWYTGKVMMWINGNTYVRKIGRFNPDTSNDLYVGLRPKQKQFKSFDGWLSGTAIINYAITPSQFVLFRNYIIRNIYRIRVPASFWAVVSRPRPHPRPSDVCRLPRVVGRCRAAFRRYYFNGRQCTQFTYGSFKAKTKASIYPVDKGKFQNWKKVLPQSFQRFTKMPKRNFTIWSLLCHQEHPILHWLAPCQLCTIPLQHQHSAHF…
	ORF|053565	VKTHE_DENAN	Kunitz-type serine protease inhibitor long epsilon-dendrotoxin His55	Dendroaspis angusticeps (Eastern green mamba)	1.22e-17	RAGRMGFAYVLTVLIVAAIGGIEAVRTKQEACAVIHCGVGEKCLAVSACRESRVCNRGFIPLCIPDLDYEGLCELAHEPGSCVTRIPMFYYDPVSGQCASFSYGGCGGNGNRFDTIEACQMRCMGGK
	ORF|096644	VKTTI_NAJNA	Kunitz-type serine protease inhibitor	Naja naja (Indian cobra)	1.38e-17	MAYTYILIALVLAVGCTEAARTKKQACARAGCGEGEKCKAIYSCNSRPCNGGYIPMCVPDLTYRGICSLPARGGMCVAYFRSFYYDKDEGQCKFFVYGGCNGNGNRFQTVEECERRCIDGVIGRPTHGEDRSSDRDMLGLERTLVYPRAWPGTRYPLSPLRSRPSTGGPGCFECIPAIFLVRSVSYTLRCVNV
	ORF|060763	VKTCT_OPHHA	Kunitz-type serine protease inhibitor TCI	Ophiophagus hannah (King cobra)	4.86e-18	IPKGGKMAYTYILIALVLAVGCTEAARTKKQACARAGCGEGEKCKAIYSCNSRPCNGGYIPMCVPDLTYRGICSLPARGGMCVAYFRSFYYDKDEGQCKFFVYGGCNGNGNRFQTVEECERRCIDGVIGRPTHGEDRSSDESSASSQESGSNER
	ORF|006816	VKT9_ANEVI	U-actitoxin-Avd3l	Anemonia viridis (Snakelocks anemone)	9e-18	MRAFVALALLLLVNIAAGHWGNWGRRRPVTQVRRTNFNIRGYTQRYGDCGGHDIKHIVRTNLGVCTYWCNRLSNCKTFLFVDRGHNSYCWLKNYVCPRLTSTNVRQYHFYNKIARVRVVFRASGYIFGHAYYFLFTYHQYGHGIPTRTGGPYGSRLAAYRFTGNRNYYFMTPNNGRLHFKSFTFYTFIYQRVLRDGPIIEYAGMNGRNFGTHFWIWQRKLFVNLSPVSGRAAFAYFNLRGGLPLNKWNFVGVSYNYYTGTIFMWINGNTYVKRVGRVAPDTTHNVYLGLRPKQKQFQAFRGWLSGSSIINYAIAPNQFVLFRNYIIGSIFRIRLQASFWWAVGYRPQIFLRLTRANFRFGGRFSLRCFRGLRRCPNGTRPFGSYCTIYNKGFFLIWLRR…
	ORF|076110	VKT3_ANESU	KappaPI-actitoxin-Avd3d	Anemonia sulcata (Mediterranean snakelocks sea anemone)	1.24e-20	MMWINGNTYVRKIGRFNPDTSNDLYVGLRPKQKQFKSFDGWLSGTAIINYAITPSQFVLFRNYIIRNIYRIRVPASFWAVVSRPRPHPRPSDVCRLPRVVGRCRAAFRRYYFNGRQCTQFTYGGCGGNRNNFANLASCEKVCGKAVSKPKPKPAFIQLTRAKNFKIGRKFRNIQSFQRFTKMPKRNFTIWSLLCHQEHPILHWLAPCQLCTIPLQHQHSAHFSFKAKTQASIYPVDKGKFQNWKKVLPQSFQRFTKMPKRNFTIWSLLCHQEHPILHWLAPCQLCTIPLQHQHSAHFSFKAKTQASTCKVDEI
	ORF|101598	VKT2H_RADCR	PI-stichotoxin-Hcr2h	Radianthus crispa (Leathery sea anemone	1.45e-15	MAYTYILIALVLAVGCTEAARTKKQACARAGCGEGEKCKAIYSCNSRPCNGGYIPMCVPDLTYRGICSLPARGGMCVAYFRSFYYDKDEGQCKFFVYGGCNGNGNRFQTVFLGPGCVPQHQCGPGICVCAVFTSLWYKRVVARA
Cystatin family	ORF|031618	CYT_CHIGU	Cystatin-1	Chilobrachys guangxiensis (Chinese earth tiger tarantula)	1.82e-15	DKMANRMKLFALVALSLVCGVLSLGGWQDVDLNNAGLNEVTNFAVKEYNKRGNDIFWSKLVRIQSASKQIVAGEKWKITFSLRPTRCLKRFGLQAAEQGNLQDCRFVANSQESTCNVVVYQPPLYHDATSRVPQLQSSDCNGPVRASERFLHPKKKTVRSLAGGPHPISDLNDELVQKAAKEAVKHINMRENSMYLKSLVEILFVPSSLL
Inhibitory cystine knot (ICK) family	ORF|003031	TK1A_HADIN	U20-hexatoxin-Hi1a	Hadronyche infensa (Fraser island funnel-web spider)	9.05e-10	MALDKMKLLLVFLLTIIGVAQAVVCPDLICDRAKCERVMNCEGKIYAYGGGFCGCCPVCVKQLDLKETCQQDGFLRGLIGGRQTEECGQGLYCHPKNKTCEYDCLLEAERAVEREKNGIPGIFPKCDADGSYKPMQCRGTWCMCQDKRNRHLSAGFHIEEKDNRTCNCVLDKAAHVKKYGDVLGKTFRCKFNGEYEEVQCEGSVCFCVDVQGKQIEGSASVEIGKMPELGC
Natriuretic peptide family	ORF|100605	SVMI1_CERCE	Snake venom metalloprotease inhibitor 02A10	Cerastes cerastes (Horned desert viper)	2.54e-12	QEQQPRRSGCSGAAGRNVAAGVPGCCCRSWCSRCSCRSSAAPGTPATTTTAAPGTPATTTTAAPGNTSYDNNSCTREHQLRQQRLHQVHQLRQQQLHQVHQLRQQQLHLEHPLRQQLLHLEHPLRQQQLHLEHQLRQQQLHLEHLLRQQQLHLEHPLRQQQLHLEHQLRQQQLHLEHQLRQQQLHQEHLLRQQQLHLEHPLRQQQLLL
Protease inhibitor I15 (antistasin) family	ORF|016168	ANTA_HYDVU	Antistasin	Hydra vulgaris (Hydra) (Hydra attenuata)	4e-06	MGRISLLVVVCISSSEAHFHGGRRSGGRGRYSVGFRHGAKYGVRYGHRGRVGGKFRYGAKYGVRYGHRGRVGGKFRYGAKYGVRYGHRGRVGGKFRYGAKYGVRYGHRGRVGGKFRYGAKYGVRYGHRGRVGGKFRYRAKYGVRYGHRGRVGGNSDRGRVGGKFRYGAKYGVRYGHRGRVGGKFRYRAKYGVRYGHRGRIGGKFRYRAKYGVRYGRKARFGARFGARFGGRGRNKARFGARFGGRFRHGARVGVSMKFRHRGRYNRGFRRRNRFRIGHRHKKFRFGLNIGNRFGLGLNIGGHHHHHHGRFGLGLNIGHRHHGNFNLNLGIGGGLYRPPAKQCPPLCRMYCPHGNVEVNGCKICKCKAKQCPLCRMYCPHGNVEVNGCKICKCKAAPAVG…
Protease inhibitor I19 family	ORF|073963	PI21_PLARH	U-reduvitoxin-Pr21	Platymeris rhadamanthus (Red spot assassin bug)	1.59e-13	MKFCILLCLVLAAIAAPQKREESCKPGAFWREDCNYCWCKEGGVKECTYAVCPSHDKRQVIYDAGCSPGETWMDDCNTCQCTAEGVPACTRMACLKRETESKRAVASGSCKDGAKWTDGCNSCWCVNGLTACTKMACFDPKTQKGVTCMPGHIWNDGCNECHSKYDRACM
	ORF|094826	PI11A_PLARH	U-reduvitoxin-Pr11a		8.32e-05	RAVASGSCKDGAKWTDGCNSCWCVNGLTACTKMACFDPKTQKGVTCMPGHIWNDGCNECHCRGRHSGMYREILPAEEKSEKGRHLGKMFSWVHVAERM
	ORF|026192	PI10A_PLARH	U-reduvitoxin-Pr10a		8.86e-05	KFTKLSRTHLLPVMYFLKTTLLTVLAVCLQYTNGCTPGTSEFDGCNWCSCYRRFWSCTEMKCELPPIRHKRSHVNIGTTTILVRNTAECPTRGEVGKLFLDGCKACRCMASGIAGCSTAACGREDTSTPKVPEFTGSPLETTPAPSEVTTTPEPETTTTEEVTTMATTEPETTTVPYPTRPVTPVERVTPIPPTVFCRTRGDIGMRYFDGCNRCRCFGIGRAGCTRKACPVVRRVIPKSPKDICKDEQDNGKRYFDGCNWCHCFAIGHAACSYRACPVIRTIPRPDRPVRVTPIPASEVCKTIEDIGKSYFDGCNGCRCHDIAMAACTRRACPVIIPKVVATRFTRDTSSRRLGKLSGYTQLDQYQNTYSGYIHQSSASQCLRVSCRRR
Ion channel blockers
CRISP family	ORF|000498	CRVP_DEMVE	Cysteine-rich venom protein	Demansia vestigiata (Lesser black whip snake)	1.36e-25	MVAVFCILLSLATLAWGQSKDRSFTNKERQYILDLHNFLRYKVAVGKEPSQPPADYMLALEWDDRLEERAQKWSDGCPTYHSQDNSWYRKVKPYETGENRVEGSLYADFERAITQGWYDEYKGYNYGSNYCSISACGHYTQVLWQNTTLLGCGWNRCKRTKVPVMFCQYGPGGNIYPLNGNRPKRPYQRAAKGAQCKKCPMGFENCMDGGLCATSLACKGSKSQCTCPIKSCKNGGKLNKAKCHCQCVGDWEGTQCEVPCKDTFGIETNSCNLPGNQAGCKWDSSKHMWAVDVCRKSCGACGTLLGRDKNRKNKHGIKTNVFKTKPKNPRQIGGGGKAKCPNKSGDADCDLWASTGECKNNPKWMKKNCAKSCNSCPVCKNKSPDADCDVWALTDQCKE…
	ORF|025128	CRVP_PROFL	Cysteine-rich venom protein triflin	Protobothrops flavoviridis (Habu)	7.14e-33	SAANMKMTPSHVSWFFLLTVSVLVLFIFPDATEAEICIEKFRTFKTDHTACSTLNNSKSDVKKGLSETEEASVLDQHNEYRGKENSTNMIQMHYDQEIAMIAQKLAERCQRTHDKFYQRIIPGRMQLGQNICTSTYEEKNFTRCVEKWYNEKVDFKYGEGAISEDKVIGHYTQVVWAQSYKLGCGYAYCDVPKGNIIGHNFVCNYGPGGNVGTNKRPFKHSGSIQNNDCKINGTYGLCDCGGVYHNTDRKSRNATGQDLNATSI
	ORF|117766	CRVP_AUSSU	Cysteine-rich venom protein	Austrelaps superbus (Lowland copperhead snake)	3.61e-36	MVSMWIILALAVTTIQVVQGKEGSAPDVSDLVEMSEKSIEKRAPCPSKFYRFNPRHTACLGSRNHGTQDGVSAADRKTILDTHNAYRAKQFATNMQKMYWDEELAMIAQKWASNCNYNHDKGDERSIPRRMAVGQNIAMDTYKQKDWTRIMGQWYDEIKDFTFGGTNVFHKVGHYTQMVWAKTPLIGCGYAKCPLDRKVTQPWNYYVCNYGPAGNAFDQISTPYKNGPKGSDCMTRSREGLCDCQGRLCMNQGELDVSTCSCKCIDVPWVSKPDCKVECSKAKDTEFCHGAFGPTPCQYSNVPLEYCPKLCKLC
	ORF|009984	VA576_SCODE	Scoloptoxin SSD976	Scolopendra dehaani (Thai centipede)	7.51e-27	LSWPLTYPVWRRTYLSATSSLVFLRIFNMKVIILLSLVCLVMGQSQQRGFSKTEKQLMLDLFNFFRNKVAMGRQKGQPAPTYMLAMEWDDRLEKTAQAWADKCIPEHSHADQRTIPPFGELGESLSGGQLMAIKNGFERAFLTWYGEEPHYTYSNRQCKGIPACGHYLQVVWANSTRMGCGYNQCPGKAPVIFCHFGPSGNAQYYKDAKVMWPYVKGSPSDACKHCPQGYGFCMGDGLCASADQCRGQQCKCTVSSCSNGGQLDRSSCRCKCPAGWEGLTCNVRCADIDSRACADEPGACKYNSGRKQWALEACRKSCGLCGVYNVKNIGKAPNQDGVISQVLKKQPGGIANRKRGNCKDDKGEEVCGVWADQGMCNERQVLVTCRGTCFGCKSLHKGK…
	ORF|035622	VA5_LYCSI	Venom allergen 5	Lycosa singoriensis (Wolf spider)	2.34e-05	CNMQKMYWDDELAEIAERWLSTCNGLKSDKWYQRYIPGKNTVGQDLATGEYKAWLVEYCEDMVQGEIPCLWGQGENDPNFEQN
	ORF|057120	VA53_DOLMA	Venom allergen 5.02	Dolichovespula maculata (Bald-faced hornet)	5.41e-09	MTWAFGIGILILIFTCCPRFRAGRQHVMMYSPFLWSTNRLHKVHYRRVPVPVISYVAGVKDADKETILSKHRTWRANVPDPGNMEYMVWDDDIAKIAQGWVSTCPQGHDNSLKRAIPGRF
Conotoxin O1 superfamily	ORF|107615	O168_CONCL	Conotoxin Cl6.8	Californiconus californicus (California cone)	1.54e-08	MKTAIIVLCAMLVATALANSNIEANNELRTSEGEMELSLHKRTCRKKGGWCGVHASNCCSWKCFIVCTA
	ORF|005147	O1610_CONAE	Conotoxin ArMKLT2-0313		7.28e-05	MRSVLTAIVVLVLATTICARSLEVSRSKRIVSILGGGLGFGCGGGGQECGMNGRGCCPGLKCQTTVYNQVCL
	ORF|040804	O1619_CONAE	Conotoxin ArMKLT2-01		4.5e-05	DRMLRSMNLAIVLVILILQEWHVTARREEIRGDLDLISSRSLHKRRPPKNANRCRMLHQICESFHHPCCGGLKCLPLDGGNWGTCK
	ORF|077447	O1617_CONAE	Conotoxin ArMKLT2-022		5.86e-05	QSRRLYHYQEMKTVILVLTIVMADIFTISALKRDAYHTSLGRNFLANWMKRSCAPVGSFCARHSHCCRTGRRNNKCCSWNMICSIPRKGTGC
	ORF|073394	O162_CONBU	Conotoxin Bu2	Conus bullatus (Bubble cone)	5.27e-05	MTPSRHLAVLIIILILQEWQVMAPHNVESFDSSSYSMSLERSLHRRRVRRSCRQKDQACRTHWAPCCGGLKCMRARRGEWACK
	ORF|101667	O166_CONVC	Conotoxin Vc6.6	Conus victoriae (Queen Victoria cone)	9.67e-08	MIKRNGRGHSYEFRLSPDHSTTLNSDGRTQLKMKTAVFCAFLVLLAMAYSTEATDDLSTSAGEMERSINKRCYHKGHGCWAPSQCCLGSCIFACIY
Conotoxin T superfamily	ORF|072090	CT54_CONPL	Conotoxin Pu5.4	Conus pulicarius (Flea-bitten cone)	6.62e-05	NTVLGICLAASVNVIRANRRSKTTFYSFFTSIDTLTETKDVLCRQNYHENARRALSATNMNCTPATVYTCPWHHTLTGILLCRSREFSANLGGGGA
Scoloptoxin-05 family	ORF|005431	TX51A_SCOMO	U-scoloptoxin(05)-Sm1a	Scolopendra morsitans (Tanzanian blue ringleg centipede)	2.91e-06	MFDFDLATLKEMDFLLLLIAVIAQFVDVSAIKCLQCNSLVNKDCELGHLPPKECKGESARAKYCVKYIGHVGKGRILNISFRYCSKTYVEEECSNKWIEGHFVKVCYSTCDTDGCNGEPDTPNALLGVYRNDTWRNIASNIKTDISTRLILFCLYGVLSFISSELILQLR
Scoloptoxin-11 family	ORF|065512	TX14B_SCODE	Scoloptoxin SSD20	Scolopendra dehaani (Thai centipede)	9.55e-52	MRVLRKIFSINLYFGSKVLGNRTDILFNDEMDDFSTPNTSNSFGLPPSPSNFIRPGKRPMSSMSPLILLDENKDAKLVIGASGGSKIISSVAYVSARVVMFGESIKKAIDAPRIHDQWVPDKIIYDPTFPKDVLTALKDIGHPIEQLVGRGAVVQGVYRKNNHLLAYSDIRKGGCTDGY
	ORF|004777	TXB3A_SCODE	U-scoloptoxin(11)-Ssd3a		7,21E-06 6	MRLVTGEVMDEQPYCDCAECSTTWDQYDKRSLTWTHHERRDWTVQYRFCGDITPPRDCKDNETAFHLDTDVKDWNPRVQTGLCRCPHSTYHLVGWRKVGTVWRYTYRCEKEICGKHDPCVKHYVNKNGKTNGYKFLCSCEFGYHCPTEHTIDSLTATEMDKNGDRFIYDYCELNAERRRRK
Sea anemone type 1 potassium channel toxin family	ORF|056097	K1B2_OULSP	U-actitoxin-Oulsp2	Oulactis sp. (Sea anemone)	2.13e-05	MQRYGLLICVALILILVKDCRSWDDDDDYRTKRACKDTMADCKNWAASGKCTQRKMMIFCPVSCGKCRRKRKIVNQWS
Hemostasis impairing toxin
Snaclec family	ORF|017188	SL3_SISCA	Snaclec 3	Sistrurus catenatus edwardsii (Desert massasauga)	2.12e-11	MLKLIVCLSTVLCASANLATTRDECDSNAENYHAESNSCYVVPLGVLENWNNAQKYCQGKGGDLASIPSQSAQDFIAGVIAKQNPVAKDNALYININSVGAPVQSWMDGETSTYRNWPGGASSWTLEHI
	ORF|016634	SLA1_DEIAC	Snaclec agglucetin subunit alpha-1	Deinagkistrodon acutus (Hundred-pace snake)	1.8e-09	CDSNAENYHAESNSCYVVPLGVLENWNNAQKYCQGKGGDLASIPSQSAQDFIAGVIAKQNPVAKDNALYININSVGAPVQSWMDGETSTYRNWPGGASSGPWSTSRVVGCMIIRPPLDRLLPLHAHGIYLPIQIVKLQRAMPK
	ORF|124952	SL9A_CROAD	C-type lectin 9a	Crotalus adamanteus (Eastern diamondback rattlesnake)	2.56e-09	DSSRLTLSHRHVKVDRLPVHSSLCKCKLATTRDECDSNAENYHAESNSCYVVPLGVLENWNNAQKYCQGKGGDLASIPSQSAQDFIAGVIAKQNPVAKDNALYININSVGAPVQSWMDGETSTYRNWPGGASSGPWSTSRVVGCMIIRPPGYIWTGCYPYTPMEFICRFKL
	ORF|113475	SLA_CRODU	Snaclec convulxin subunit alpha	Crotalus durissus terrificus (South American rattlesnake)	2.43e-07	MPQLWATGDQTCYRIFFKMRNWLDAKDYCQSIGATLLSVNSEKKNEEVSSWLKANDKQRLQWYTSGKRDTTDVNVFIETLNPREAVKTFLTKPETRTSRTLQTP
	ORF|053470	SLA_ECHCA	Snaclec echicetin subunit alpha	Echis carinatus (Saw-scaled viper)	2.87e-06	MDDTLCLGYERSIHECFYTDEHDCDIVEASGVVCKESEGCPNGWVYNRGLCYLMVGEAESFDGANQTCTGRGGRLADVESQKNLRYLSESFARSNRKVRPPISNDVR
	ORF|083237	SLEB_BOTJA	Snaclec botrocetin subunit beta	Bothrops jararaca (Jararaca)	2.21e-07	MARLSLFVTITVCLCSLTAVFAKKRLYRKSRMLDAISCEDEGGFLFNDVCYILGQDLGTWQEARQSCRDEYDGDLAVVSKKVVYDYILDMMDTELMDGSMAWIGLSDSGTEGLFEWVDGFVYYDDRGLLQKVLPKISYHKVCSCWYMI
	ORF|011873	SLAA_BOTJA	Snaclec bothrojaracin subunit alpha		1.9e-07	MVSGKCVSREASSSMNWADADSFCKTKAPAGEWTLVTFQTGKAFMDAVITQASLRVTSTSKYWIGLNKQSGTWKWLDPGSIPL
SNTX/VTX toxin family	ORF|066643	STXA_SYNVE	Neoverrucotoxin subunit alpha	Synanceia verrucosa (Reef stonefish)	3.45e-18	MGANFVFKRNLRNDESKEEIGGYLRAVVKAIPMFSIEGKASIDISGSQKTVAETTDVKLYGDFILQSQPTTYEGAVEVYKTLFEYLWDLNHPPPLTDI
Hemolin family	ORF|017199	LOSAC_LONON	Hemolin	Lonomia obliqua (Moth)	9.75e-06	MANRSPRTANTKMSFKENVAKLVVTDTKPDDTASYKLCGIEHHWQCWGNLLKISLCNCTPTLNMTKRKYKSLSQLKQARLSIPVKVTGVPTPAVTWSLNNKPLTSSKRVILDAKDVHHTITIKGFETGKDAACTRCRRRVDLWGNMPSLNSRSLTNHRHHLTRSQECSAGVHCCCLATTQG
Other venom components
IGFBP family	ORF|026922	IGFBP_CUPSA	Insulin-like growth factor-binding protein-related protein 1	Cupiennius salei (American wandering spider)	2.83e-56	MALWQISLIVSFATFLVVAGQKRALPSNCPDCHEDACKMPKNCPAGPVMDRCSCCYVCAQKEGEACDLGKEYKFGSCGEHLECRIRNDVDGRFHSATCQCREKGTICGDNGVTYDNLCQMKADANQQGIEIVPKFKHPCKTVPSIRSPPSSIKNLTGSNVFLSCEVSGYPIPAITWTWTNAEQEIFKLPTDDLHISVNSRGGPEKYMLTSWVQIMDLREEHQGDYTCKVENEAGLATAVARVNVVDPGRF
CREC family	ORF|030424	RCN2V_CROAD	Reticulocalbin-2	Crotalus adamanteus (Eastern diamondback rattlesnake)	5.5e-49	TMAFAMTPPKDKKKPGDHVKEEAHPGVDPDGHYKDGEHDKDFDHKAFLGSEEEAQEYKDLEPEEAKKRLLVLAKRMDTDKSDDVTKEELTAWISNSFKSLDETEAKKQFKRQDKDNSNTVTFPEVLQEVYGYTPEEVAQHENDKSDEMKNFIQMTKDDRKKFDLADSNKDGSLDFKEYLAYHNPHNFDHMAPVEIEKTMRDYDKNNDGKISFEEYQQKDDKEELKQDHAEEDEKEMKKQFDSYDKNGDGFLDAAEVKLWVIPAMDELAIEESTHLLSEADKDKDGKLTMTEITDNHDLFVGSQATDYGDALHKMREEFFFVILLLVFFERNLAVVVVLVVISHGLLDFDGSHVVKVVGVVVGKVLFEVKASIFVRIGKVKFLSVILGHLDKVLHFIGLV…
Cationic peptide 01 (latrotoxin) family	ORF|081893	LCTA_LATTR	Alpha-latrocrustotoxin-Lt1a	Latrodectus tredecimguttatus (Mediterranean black widow spider)	1.05e-11	EHKMNQDKDAELYSRNNALQIDMAQKILDIFEARSTSYPNVMDIGCGTGEVTEMILESLPGVENIIAYDNNGLNPLHVVAMQEAHANQLTMINTLVEGGADVNVQTLKNNDTPLHLAARHDNAEVITRLLECGADPERRNNNGKTPYEEAADREHVESMEALESFFEEKAEEQRREQGNYREDEGRQKQPEPKNSKSGSCAIL
	ORF|003267	LITA_LATTR	Alpha-latroinsectotoxin-Lt1a		1.5e-10	KYQLALRLINRMKDHSRLAILNNEKQNLFHMLCQSTGDNAMQLKVADALLSKGIPLKDRDIYGCTPLHYAALTINKPLAKFILEKTSDAVTAVDSFSRTALAALFWDLERNMTVDEDFCQLLLDKGGRLDSLCDYPFFHPAYYGSKVPASSTRYHTKLETDRITPLAYAVGLRNYDLAKMLLKLGAGVNEKDSKSRTPIMYAVRQNDIHMLKLLLDHSYDKDAKKDTTKPKSKLAKKKSVVQKRIFQLKKMDSFKVNSDEDEKESKEEPEEKETGNNRRRLSLQAEDDVEMNFESFPKKSEVNLTVQDAQTWTVLHHLVSPLDVGTYDNLEMLKILVENGAPLSVKDAAGLTPLEYALKNGATKLSKGIQKLMEKKKNHGQSPPTKA
	ORF|077539	LATA_STEGR	Alpha-latrotoxin-Sg1a	Steatoda grossa (False black widow)	3.91e-06	LSSHEVTVMAEKFFHVFSLKIKMKVESILEEGVKLNRMVEYKRRVCNEIDTSSKRKCYYTPICIAVADGTEEILRKIIEKGADINRSCQHVENHDRIVFDPLFLAVDSKNLGMVEELLKAGADGNNVLSVMKKTREEEGGMIICNYEGMCYLHYAAAYGSAEMMDLLMKYGADPNKSV
Venom complement C3 homolog family	ORF|081756	VCO31_AUSSU	A.superbus venom factor 1	Austrelaps superbus (Lowland copperhead snake)	3.78e-50	RSDIEQTDTGLRSFIHQLDAHFRSSSENRQRISYRCLEPTLAMRWLGVVGILLWTYGNFVAAGPQLFVVIPNLMRFDSLETVTVNYNGGGNPVEVKVSLQNYPDRRNTWSAKSVVIQPNSQGLLRVITSSTTDLPVGSLATKNYVYVRVRCDPLRLNREVVVLMTGTKGYLFLQTDKPIYTPKQKVNIRAISLNPEMIPTDSDFTMDVMNPNQTVFKRFQGKSRKGIFSGEVQLPDITVLGNWSVTASYKNRFQAKELISKVFFEVREYVLPTFSVTIKSPDYIIRTDTKIQVTVTARYVYKEDVKGRLTVLFSLSKKDGTNQMIDIKTFDFDGKLTVELDKNKFSKWFPDIGSRLVVEAAVTESASGKQEKNSDSTAVFVNSVFLVSFDRTTKYFKPG…
	ORF|002383	VCO3_NAJKA	Cobra venom factor	Naja kaouthia (Monocled cobra)	2.77e-40	HLRSDIEQTDTGLRSFIHQLDAHFRSSSENRQRISYRCLEPTLAMRWLGVVGILLWTYGNFVAAGPQLFVVIPNLMRFDSLETVTVNYNGGGNPVEVKVSLQNYPDRRNTWSAKSVVIQPNSQGLLRVITSSTTDLPVGSLATKNYVYVRVRCDPLRLNREVVVLMTGTKGYLFLQTDKPIYTPKQKVNIRAISLNPEMIPTDSDFTMDVMNPNQTVFKRFQGKSRKGIFSGEVQLPDITVLGNWSVTASYKNRFQAKELISKVFFEVREYVLPTFSVTIKSPDYIIRTDTKIQVTVTARYVYKEDVKGRLTVLFSLSKKDGTNQMIDIKTFDFDGKLTVELDKNKFSKWFPDIGSRLVVEAAVTESASGKQEKNSDSTAVFVNSVFLVSFDRTTKYFK…
	ORF|019936	VCO3_CROAD	Venom factor	Crotalus adamanteus (Eastern diamondback rattlesnake)	1.84e-17	MGDGGSGQGVMKVDVNRVGKFQTIKAPLKFPDNAIPGTKVCSVSVSGTLLGPMVPSVDLNMASKIHQPTGCGEQTMIRYIGEGNKVGMSILDVTLFTGFIAVKTDLDDLLRREVIDRYEITASSVLMYLGEVKKGKQITVSFRAKKVEEVKGVQPAAVKIYDYYEPDKHYCTKFYHPQQGSPLLATF
	ORF|115154	VCO3_OPHHA	Ophiophagus venom factor	Ophiophagus hannah (King cobra)	1.99e-24	LEALSQYAERTNSTSRLDMTVRIFDASGGSKFKDDQITITRASAFKTYLYQDDLPIGDTLSVTATNQGTGQLQVECTYNKPPQVGKKCPFQLVVSNRDYEVKDRDLDPIDNPVEDDRSRFGRSTGTSSYVSEISASVRYTEGQAVGMSIMEVTLFTGFEPFDEDLKELTKKSIVDKYEITGSSVIFYLKDISNFEDKIIKFRATQKNIVGKTQPVAVKVYDYYEPERRQCTKFYHPRAGSALLAQTCEDSQNRKVCSCVAGTCAEYWGFDRAHIKNGRSWKVKTKQQLLASVCKDYDYAMKVRAGQIFEDGSLRKMEATIVSRIKQGGDENNREKRKYVLDLSSHVVQWYGRERWKYRRALDFFAQTTVGRSCG
Elevenin family	ORF|008146	CELE_CONVC	Elevenin-Vc1	Conus victoriae (Queen Victoria cone)	8.48e-06	MKTIHRITLSLAFLILLLIDNTCHAGHIDCRKYVFAPKCRGVSAKRSNSMSNEQIMPDSTKEATRFLLDNGSLDLEALDRLQQPSELTANDDSWFANDEDEEPVRTNRLRLSKLEEIRQLLQKLQ
EGF domain peptide family	ORF|003304	TX18A_MANRB	U18-myrmicitoxin-Mri1a	Manica rubida (European giant red ant)	4.63e-07	MIIFEPALPLVVVWLSLACIAGHVLPLVGDTFVDMGSGVDVDCCSRTPARPAVTTTPVPLSTTTAPDTHKLECDYIERQRTACLNGGTCFALLLEGTREAYCNCPKEWRGNRCQEAELPFVWPWIDFLDLLLRK
NEPrilysin metallopeptidase family	ORF|011974	NEP8_NEMVE	Nematocyst expressed protein 8	Nematostella vectensis (Starlet sea anemone)	5.7e-11	MAPEETVTMCTETAHASTLLTPGSVTSRRPQVILPKIVQFLWFHEANGSRLHGDLSSQEDCTKWLQNGQCDEKPGFTKYNCARTCRACHLISEDPICADLSGAWKCEFWKKSGECEKNPSFMDKNCKLTCNKCAPGESCS
	ORF|089089	VMP_NEMVE	Nematocyst expressed protein 6	Nematostella vectensis (Starlet sea anemone)	7.74e-05	LSQLLVSVLEHFIGTMDLNCIVLVCLLGTVLATPARKRESDKKPYNAADWEQIDDTTFKNIKTGEIEQPEAGEYIEGDIVPDPGLKMLKRNSPTWVRKWPYNVMPFTFDPSLDFDFQDKVKAAMDTIAEKTCIFFSPKQASDDHWVNFVQKKGCSSETGISIIAALTLSWKSKSSDGSNVNGMTL
Vasopressin/oxytocin family	ORF|020446	CESS2_CONMO	Conopressin/conophysin, isoform 2	Conus monile (Necklace cone)	8.98e-25	NIFRLGLEPVVFDTNSQILDQQQTRHSAMCVINRIMRSMCMRCAQGAGICVGPDICCGPEIGCQMATKASSICPEENKSKIPCFLPGKRCGPKDYGNCVANGICCTIDSCASEKSCKMGETREDKVLKLLRELLSHK
Prohormone-4 family	ORF|062662	CPROH_CONVC	Neuropeptide prohormone-4	Conus victoriae (Queen Victoria cone)	1.83e-25	MKVWEQGVLLAVVVVAIASTAAMKIDLAKLIDQRHRQQTAKRVGPNGEKDFNPCSLLEKPFPCKDASQCIPMKFVCDDNYDCEDKSDEERGLCTALRRPPADDMKNFITKERNWILPHLLGEGDVDKIVHYLAISSSIDMFRRRVGLNREQFTNLKKALRAIQNGDEGALRKMGMPDSAWEETKFMFGRLLKSGFFIFLSIWSNSLCSLLAVPLVYKLS
PDGF/VEGF growth factor family	ORF|035709	TXVE_PROFL	Snake venom vascular endothelial growth factor toxin TfsvVEGF	Protobothrops flavoviridis (Habu)	5.58e-06	KLLITWRMSAPSSVADKTNKGLPYLWTVIAVIIWPACTPVPRCGRCCGIMLVCAPTLAEKIQLKVLKVRYRIGTSNFEYQKFDDVVVEKHLTCKCQCQVQPLIAVFDNIITNLPVAASVERNTWMLGGCPSRRKTFDDKTCKCLRSQEPVMMVLL
	ORF|068168	TXVE2_PROMU	Snake venom vascular endothelial growth factor toxin	Protobothrops mucrosquamatus (Taiwan habu)	2.36e-05	MSLPRAAFNEPKPTEVAMPVDRDPYVIIWPACTPVPRCGGCCGNPMLVCAPTLAEKMQLKVHRKYGIALGTGNFEYQKFDDVVIKTPYM
TCTP family	ORF|083675	TCTP_GRARO	Translationally-controlled tumor protein homolog	Grammostola rosea (Chilean rose tarantula)	4.89e-07	MMLLWLKKRVQIWRSLTLAMNSAVIAYPIKSTRTFGTNLHWRLEQTKDDGDYNTGANASQEEAADSLEVSAKSGINAVLNSKLEVNQTIVKKKDLKDYIKTYYPALKKVTAKKHPDLSPEALEERNKRSGCFFAVTFFRAG
Cationic peptide 01 (latrotoxin) family	ORF|075522	LITD_LATTR	Delta-latroinsectotoxin-Lt1a	Latrodectus tredecimguttatus (Mediterranean black widow spider)	7.09e-07	GAKISLGDSLNRGPILLAAQAGNEDVIQLLLRHGADLNQRTKDKSRLLPYILDNKKPFSEDLAELLLIAGANPCECSLQSDHNVISDTIMSDGITVWRKRRGES
	ORF|071955	LATA_LATTR	Alpha-latrotoxin-Lt1a	Latrodectus tredecimguttatus (Mediterranean black widow spider)	1.55e-06	TSMVKTLKDLGADITRKVEGLESCTLCSHVNKKDIIGYLADGGANLNSGYSKNITPLHDACKSKDTSMVKTLSDLRSRYKLWEKRGFESVHYAVMLDKKDIIGYLMMEEQI
	ORF|074668	LATA_LATHE	Alpha-latrotoxin-Lhe1a	Latrodectus hesperus (Western black widow spider)	9.19e-07	RICQSRISQGRSPLRLAAETGDIGTLCTILQHGLKETPRHLRAENPTHVGVKTKQTLVIPEALITATPSDVNSQDDVGYTPLHIAAVTGQRMDDTTLVGFSHAGYLNLRTPTLWRHRSPTWQSVVVIVKIAELLLVLVPVQTFLIEMA
Ficolin lectin family	ORF|107426	FCNV3_CERRY	Ryncolin-3	Cerberus rynchops (Dog-faced water snake)	6.9e-05	RKRITPVRGGQRGLPGPPGFAGKDGEQGERGQLGSRGGPGADGPPGQKERMVSRNGCADGDKGTPDQATYLASLTLAVMESPVQMVNYP
	ORF|062965	FCNV1_VARKO	Veficolin-1	Varanus komodoensis (Komodo dragon)	9.15e-05	ESESAGSRRCKCKRGHRGRRGPQGLKGDPGVIGPQGPNGDRGPVGMPGPQGPPGPTSFVVEGRGVDKARYSYSTSCVV
Calmodulin family	ORF|090034	CALGL_BOTIN	Calglandulin	Bothrops insularis (Golden lancehead)	5.49e-05	MSYADADLSPQELEKVERYKAAFRQHDTDHSGKLSRAEIEALLAKSNDPGKPSVDNICCLADEDNDGQISEEEFLTALVGRRRVVLVIDS
Venom protein 11 family	ORF|059269	TXF09_LYCSI	U15-lycotoxin-Ls1d	Lycosa singoriensis (Wolf spider)	4.85e-05	TTTKPVSTRTRFYCSKMNSKFFTVFFLVVILGLCLAKRDEMSRRSDDVEENVALCKKLCKVKNNNCSDDLCTALEDCCFGKVDPPKSMTNGMKV
Not assigned	ORF|068004	TE53_HASHE	Augerpeptide hhe53	Hastula hectica (Sea snail)	8.05e-11	QIPFKLVREIKFSSPPLTWNSSGATMRLRTLQVLSFAAIGLRAVFTESRSFRLPGNVVFSALYAAVCAGPSPPERGFAQSGCQASTGRRRRSTDSPRSRVVWECSPKLVVNPI
	ORF|124134	TLLP_PHONI	Techylectin-like protein	Phoneutria nigriventer (Brazilian armed spider)	6.07e-07	DKWTYVTYDTIRIDSEENKYKLSVIGYREAVLSLLGVANGSAFTTYDADNDMWPGGNCAKKSGRRRLVVRELLP
ConoCAP-like	ORF|033902	CCAP_CONVL	ConoCAP	Conus villepinii (Villepin's cone)	2.04e-09	MKALLRKPTGNDAVDDSGKAQKRAFCNGFYGCANGRKRSTNMENVIKKILKDRTSKMAAKRPFCNAYTGCGNGKKRSLDIDSGINTGADSKGFLMNLMNKLRNSPGEDENDQAETSFTY
EGF-like, Sushi, TSP type-1, LDL-receptor class A	ORF|038694	CTX_SEPES	SE-cephalotoxin	Sepia esculenta (Golden cuttlefish)	1.25e-21	MYGKFKCSNGRCIQKNNVCNGVDECGYGDDESRSRCPNHIRSGDMVAMESNSRRSQWLSCYCTVNCGVDRCKVRGCPGSTMDGNDWDKCAGERFYVNAIDKKKGQSVRHGDRVAFQYGWDASTGRGNWLSCWGSGNHCRTRTCPGYSWDAP
ShKT domain	ORF|090540	CUE3_CONIM	Conotoxin Im14.3	Conus imperialis (Imperial cone)	1.24e-05	MQQLRIQATVAMGSPLSAIRHQVYARWSLCSCCCRWDQSRGCPELLAGGHCYTKDNIERCPRSCLNCKKPTTTTSEPTETTTTTTTTTQAPPCVDLMPDCGQWAAHGHCSLNPQLLHVHCRKSCGLC
