# Supplementary material for: Proteotranscriptomic Profiling of the Toxic Mucus of Kulikovia alborostrata (Pilidiophora, Nemertea)
Source: Toxins (Basel). 2024 Dec 26;17(1):5. doi: 10.3390/toxins17010005 (PMC11768458; doi:10.3390/toxins17010005)
Supplement: Supplementary file 1 [file toxins-17-00005-s001.zip › Supplementary Table S3.xlsx]

## Sheet: Лист1
Supplementary Table S3: Putative proteinaceous toxins identified in the phylum Nemertea
author	species	id	Uniprot Entry Name	Uniprot Entry	Family	Toxin	Type	E-value		Transcriptome	Proteome	seq
(Vlasenko et al., 2022)	Tubulanus polymorphus	Gene.32873_r_15596_g.32873_m.32873	ACTP1_TERAN	P0DN66	Actinoporin family. Conoidea subfamily	Tereporin-Ca1	Pore-forming toxins			y
(Whelan et al., 2014)	Tubulanus polymorphus	T3	ACTP2_MONPT	Q76CA2	The pore-forming equinatoxin (equinatoxin) family	Echotoxin-2	Pore-forming toxins			y
(Vlasenko et al., 2022)	Tubulanus polymorphus	Gene.36879_r_19297_g.36879_m.36879	NATT3_THANI	Q66S17	Natterin family	Natterin-3	Enzymes			y
(Whelan et al., 2014)/(Vlasenko et al., 2022)	Tubulanus polymorphus	T4/Gene.25133_r_10065_g.25133_m.25133	NATT4_THANI	Q66S13	Natterin family	Natterin-4	Enzymes			y
(Whelan et al., 2014)/(Vlasenko et al., 2022)	Tubulanus polymorphus	T2/Gene.21807_r_8136_g.21807_m.21807	DNA2_ACAPL	Q75WF2	DNase II family	Plancitoxin-1	Enzymes			y		MKDTIVELVVIVLLLTSFVPADVTSSQNSFACKNAQNETVDWFMIYKLPKLTEHENKLISEGLGHYYLDAKNPQFKLSDVSISETSGHAIANTLDQMYTADKNKLDVLRLLMNDETPEGHKDEYRAHQKGVVLFDAVGGFWMIHSTPEFPHEAKYTYEWPDNGKVFGQSFLCISADNHNNLDNIAQLLAMSNPSVYDYRLPTSFKVNPLFKVIANNKPAQSEPWTVELPITSLSKTEFTAFSKAKKFNKDLYDSLVAVKLDTDLRTETWQLGDHKNVIPSTCPTSRSKAHKVENIEHINIDDYVSFKRTHDHSKLAVSDRKHTTVCIGDINRQYSQYRRGGGTVCLEDKSVWNSYNSLISEIESCQTKHGRQTKHGRQIDDKTIRYHSYQNDLDMVLEK…
(Vlasenko et al., 2022)	Tubulanus polymorphus	Gene.48334_r_35867_g.48334_m.48334	B1T1_LOXSN	C0JB44	Arthropod phospholipase D family. Class II subfamily	Dermonecrotic toxin LspiSicTox-betaIE3i	Enzymes			y
(Vlasenko et al., 2022)	Tubulanus polymorphus	Gene.40754_r_23774_g.40754_m.40754	B1R2_LOXSN	C0JB50	Arthropod phospholipase D family. Class II subfamily	Dermonecrotic tox-in lspisictox-betaie1ii	Enzymes			y
(Vlasenko et al., 2022)	Tubulanus polymorphus	Gene.31713_r_14663_g.31713_m.31713	A412_LOXHI	C0JB15	Arthropod phospholipase D family. Class II subfamily	Dermonecrotic tox-in lhsictox-alphaiv1ii	Enzymes			y
(Vlasenko et al., 2022)	Tubulanus polymorphus	Gene.27650_r_11664_g.27650_m.27650	A1O_LOXGA	K9USW8	Arthropod phospholipase D family. Class II subfamily	Dermonecrotic toxin LgSicTox-alphaIC1	Enzymes			y
(Vlasenko et al., 2022)	Tubulanus polymorphus	Gene.20564_r_7470_g.20564_m.20564	A51_LOXIN	A4USB4	Arthropod phospholipase D family. Class II subfamily. Class IIa sub-subfamily	Dermonecrotic toxin LiSicTox-alphaV1	Enzymes			y
(Vlasenko et al., 2022)	Tubulanus polymorphus	Gene.7717_r_1895_g.7717_m.7717	TX14A_SCODE	P0DPU3	GGT_peptidase domain	Scoloptoxin SSD14	Enzymes			y
(Vlasenko et al., 2022)	Tubulanus polymorphus	Gene.45237_r_30379_g.45237_m.45237	QPCT_BOIDE	A7ISW2	Glutaminyl-peptide cyclotransferase family	Glutaminyl-peptide cyclotransferase	Enzymes			y
(Vlasenko et al., 2022)	Tubulanus polymorphus	Gene.36857_r_19278_g.36857_m.36857	PA2_URTCR	A7LCJ2	Phospholipase A2 family	Phospholipase A2 A2-actitoxin-Ucs2a	Enzymes			y
(Vlasenko et al., 2022)	Tubulanus polymorphus	Gene.11763_r_3435_g.11763_m.11763	PA2_SCOVI	C1JAR9	Phospholipase A2 family	Phospholipase A2 Scol/Pla	Enzymes			y
(Vlasenko et al., 2022)	Tubulanus polymorphus	Gene.34244_r_16760_g.34244_m.34244	PA21_SCODE	P0DPT7	Phospholipase A2 family	Phospholipase A2 SSD387	Enzymes			y
(Vlasenko et al., 2022)	Tubulanus polymorphus	Gene.20339_r_7345_g.20339_m.20339	PA2HB_OXYSC	P00615	Phospholipase A2 family. Group I subfamily. D49 sub-subfamily	Neutral phospho-lipase A2 homolog taipoxin beta chain 1	Enzymes			y
(Vlasenko et al., 2022)	Tubulanus polymorphus	Gene.38345_r_20954_g.38345_m.38345	PA2A6_TROCA	Q45Z25	Phospholipase A2 family. Group I subfamily. D49 sub-subfamily	Acidic phospholipase A2 6	Enzymes			y
(Vlasenko et al., 2022)	Tubulanus polymorphus	Gene.37234_r_19686_g.37234_m.37234	PA22_OXYSC	Q45Z47	Phospholipase A2 family. Group I subfamily. D49 sub-subfamily	Phospholipase A2 OS2	Enzymes			y
(Vlasenko et al., 2022)	Tubulanus polymorphus	Gene.26820_r_11136_g.26820_m.26820	PA2B_MICCO	Q8AXW7	Phospholipase A2 family. Group I subfamily. D49 sub-subfamily	Basic phospho-lipase A2	Enzymes			y
(Vlasenko et al., 2022)	Tubulanus polymorphus	Gene.33600_r_16227_g.33600_m.33600	PA2BA_CRODU	P24027	Phospholipase A2 family. Group II subfamily. D49 sub-subfamily	Phospholipase A2 crotoxin basic chain cba2	Enzymes			y
(Vlasenko et al., 2022)	Tubulanus polymorphus	Gene.40578_r_23581_g.40578_m.40578	PA2B2_DABRR	A8CG90	Phospholipase A2 family. Group II subfamily. D49 sub-subfamily	Basic phospholipase A2 Drk-b2	Enzymes			y
(Vlasenko et al., 2022)	Tubulanus polymorphus	Gene.9410_r_2486_g.9410_m.9410	PA23_HELSU	P16354	Phospholipase A2 family. Group III subfamily	Phospholipase A2 isozymes PA3A/PA3B/PA5	Enzymes			y
(Vlasenko et al., 2022)	Tubulanus polymorphus	Gene.7245_r_1736_g.7245_m.7245	PLB_DRYCN	F8J2D3	Phospholipase B-like family	Phospholipase-B 81	Enzymes			y
(Vlasenko et al., 2022)	Tubulanus polymorphus	Gene.8763_r_2255_g.8763_m.8763	VM38_DRYCN	F8RKW0	Venom metalloproteinase (M12B) family. P-III subfamily	Zinc metalloproteinase-disintegrin-like MTP8	Enzymes			y
(Vlasenko et al., 2022)	Tubulanus polymorphus	Gene.15411_r_4963_g.15411_m.15411	VM3K_NAJKA	P82942	Venom metalloproteinase (M12B) family. P-III subfamily. P-IIIa sub-subfamily	Hemorrhagic metalloproteinase-disintegrin-like kaouthiagin	Enzymes			y
(Vlasenko et al., 2022)	Tubulanus polymorphus	Gene.40270_r_23201_g.40270_m.40270	VKT3_PSETT	Q90W99	Venom Kunitz-type family	Kunitz-type serine protease inhibitor textilinin-3	Proteinase inhibitors			y
(Vlasenko et al., 2022)	Tubulanus polymorphus	Gene.46405_r_32385_g.46405_m.46405	VKT1_VIPAA	P00991	Venom Kunitz-type family	Kunitz-type serine protease inhibitor 1	Proteinase inhibitors			y
(Vlasenko et al., 2022)	Tubulanus polymorphus	Gene.53044_r_45762_g.53044_m.53044	CRVP_OPHHA	Q7ZT98	CRISP family	Cysteine-rich venom protein ophanin	Ion channel inhibitor activity			y
(Vlasenko et al., 2022)	Tubulanus polymorphus	Gene.33069_r_15764_g.33069_m.33069	VA3_SOLIN	P35778	CRISP family	Venom allergen 3	Ion channel inhibitor activity			y
(Vlasenko et al., 2022)	Tubulanus polymorphus	Gene.22507_r_8513_g.22507_m.22507	MR30_CONMR	A1BQQ5	CRISP family	Cysteine-rich venom protein Mr30	Ion channel inhibitor activity			y
(Vlasenko et al., 2022)	Tubulanus polymorphus	Gene.25045_r_10009_g.25045_m.25045	CRVP_TRILK	W4VS53	CRISP family	CRISP/Allergen/PR-1	Ion channel inhibitor activity			y
(Vlasenko et al., 2022)	Tubulanus polymorphus	Gene.44509_r_29206_g.44509_m.44509	VA5_POLDO	P81656	CRISP family. Venom allergen 5-like subfamily	Venom allergen 5	Ion channel inhibitor activity			y
(Vlasenko et al., 2022)	Tubulanus polymorphus	Gene.44041_r_28460_g.44041_m.44041	VA5_VESMG	P86870	CRISP family. Venom allergen 5-like subfamily	Venom allergen 5	Ion channel inhibitor activity			y
(Vlasenko et al., 2022)	Tubulanus polymorphus	Gene.21335_r_7884_g.21335_m.21335	VA576_SCODE	P0DPU1	CRISP family. Venom allergen 5-like subfamily	Scoloptoxin SSD976	Ion channel inhibitor activity			y
(Vlasenko et al., 2022)	Tubulanus polymorphus	Gene.37385_r_19844_g.37385_m.37385	VKT9_ANEVI	P0DN13	Venom Kunitz-type family. Sea anemone type 2 potassium channel toxin subfamily	U-actitoxin-Avd3l	Ion channel inhibitor activity			y
(Vlasenko et al., 2022)	Tubulanus polymorphus	Gene.35073_r_17541_g.35073_m.35073	VKT7_ANEVI	P0DN11	Venom Kunitz-type family. Sea anemone type 2 potassium channel toxin subfamily	U-actitoxin-Avd3j	Ion channel inhibitor activity			y
(Vlasenko et al., 2022)	Tubulanus polymorphus	Gene.48662_r_36543_g.48662_m.48662	KV51_METSE	P0DMD7	Sea anemone type 5 potassium channel toxin family	U-metritoxin-Msn2a	Ion channel inhibitor activity			y
(Vlasenko et al., 2022)	Tubulanus polymorphus	Gene.47169_r_33709_g.47169_m.47169	TX14B_SCODE	P0DPU6	Scoloptoxin-11 family	Scoloptoxin SSD20	Ion channel inhibitor activity			y
(Vlasenko et al., 2022)	Tubulanus polymorphus	Gene.46142_r_31919_g.46142_m.46142	SLB9_MACLB	B4XT08	Snaclec family	Snaclec B9	Hemostasis impairing toxin			y
(Vlasenko et al., 2022)	Tubulanus polymorphus	Gene.36055_r_18475_g.36055_m.36055	SL3_SISCA	B0VXV2	Snaclec family	Snaclec 3	Hemostasis impairing toxin			y
(Whelan et al., 2014)	Tubulanus polymorphus	T1	STXB_SYNHO	Q91453	SNTX/VTX toxin family	Stonustoxin subunit beta	Hemostasis impairing toxin			y
(Vlasenko et al., 2022)	Tubulanus polymorphus	Gene.34675_r_17159_g.34675_m.34675	CTXB_SCOPL	A0A2P1BRP3	SNTX/VTX toxin family	Cytolytic toxin-beta	Hemostasis impairing toxin			y
(Vlasenko et al., 2022)	Tubulanus polymorphus	Gene.36658_r_19081_g.36658_m.36658	VP164_LYCMC	P0CJ13	AVIT (prokineticin) family	Venom protein 164	Other toxins candidates			y
(Vlasenko et al., 2022)	Tubulanus polymorphus	Gene.28814_r_12460_g.28814_m.28814	BM8D_BOMMX	Q8JFY0	AVIT (prokineticin) family	Prokineticin Bm8-d	Other toxins candidates			y
(Vlasenko et al., 2022)	Tubulanus polymorphus	Gene.27537_r_11591_g.27537_m.27537	CCAP_CONVL	E3PQQ8	ConoCAP-like	ConoCAP	Other toxins candidates			y
(Vlasenko et al., 2022)	Tubulanus polymorphus	Gene.8413_r_2134_g.8413_m.8413	SRTX_ATREN	P13208	Endothelin/sarafotoxin family	Sarafotoxin	Other toxins candidates			y
(Vlasenko et al., 2022)	Tubulanus polymorphus	Gene.26911_r_11196_g.26911_m.26911	IGFBP_CUPSA	G4V4G1	IGFBP family	Insulin-like growth factor-binding protein-related protein 1	Other toxins candidates			y
(Vlasenko et al., 2022)	Tubulanus polymorphus	Gene.10036_r_2731_g.10036_m.10036	VEGFA_BITGA	P83906	PDGF/VEGF growth factor family	Vascular endothelial growth factor A	Other toxins candidates			y
(Vlasenko et al., 2022)	Tubulanus polymorphus	Gene.48677_r_36574_g.48677_m.48677	VCO3_OPHHA	I2C090	Venom complement C3 homolog family	Ophiophagus venom factor	Other toxins candidates			y
(Vlasenko et al., 2022)	Cephalothrix hongkongiensis	Gene.34245_c_hong_26879_g.34245_m.34245	TXCA_CAEEX	Q8MTX1	Neurotoxin 20 family	U3-aranetoxin-Ce1a	Neurotoxins			y
(Vlasenko et al., 2022)	Cephalothrix hongkongiensis	Gene.11883_c_hong_4214_g.11883_m.11883	ACTP1_TERAN	P0DN66	Actinoporin family. Conoidea subfamily	Tereporin-Ca1	Pore-forming toxins			y
(Vlasenko et al., 2022)	Cephalothrix hongkongiensis	Gene.26045_c_hong_15774_g.26045_m.26045	ACTP2_PHYSE	P0DL56	Actinoporin family. Sea anemone subfamily	DELTA-alicitoxin-Pse1b	Pore-forming toxins			y
(Vlasenko et al., 2022)	Cephalothrix hongkongiensis	Gene.35099_c_hong_28188_g.35099_m.35099	ACTP1_SAGRO	Q86FQ0	Actinoporin family. Sea anemone subfamily	DELTA-sagatoxin-Srs1a	Pore-forming toxins			y
(Whelan et al., 2014)/(Vlasenko et al., 2022)	Cephalothrix hongkongiensis	Ch7/Gene.18196_c_hong_8305_g.18196_m.18196	TX60A_ACTVL	Q76DT2	MACPF domain	DELTA-thalatoxin-Avl2a	Pore-forming toxins			y
(Whelan et al., 2014)/(Vlasenko et al., 2022)	Cephalothrix hongkongiensis	Ch6/Gene.5492_c_hong_1368_g.5492_m.5492	TX60B_PHYSE	P58912	MACPF domain	DELTA-alicitoxin-Pse2b	Pore-forming toxins			y
(Vlasenko et al., 2022)	Cephalothrix hongkongiensis	Gene.6822_c_hong_1836_g.6822_m.6822	TX60A_PHYSE	P58911	MACPF domain	DELTA-alicitoxin-Pse2a	Pore-forming toxins			y
(Whelan et al., 2014)	Cephalothrix hongkongiensis	Ch4	ACTP2_MONPT	Q76CA2	The pore-forming equinatoxin (equinatoxin) family	echotoxin-2	Pore-forming toxins			y
(Whelan et al., 2014)/(Vlasenko et al., 2022)	Cephalothrix hongkongiensis	Ch3/Gene.10361_c_hong_3406_g.10361_m.10361	DNA2_ACAPL	Q75WF2	DNase II family	plancitoxin-1	Enzymes			y
(Vlasenko et al., 2022)	Cephalothrix hongkongiensis	Gene.8680_c_hong_2612_g.8680_m.8680	V5NTD_NAJAT	A0A2I4HXH5	5'- nucleotidase family	Snake venom 5'-nucleotidase	Enzymes			y
(Vlasenko et al., 2022)	Cephalothrix hongkongiensis	Gene.31998_c_hong_23588_g.31998_m.31998	A1LB2_LOXAR	C0JAU4	Arthropod phospholipase D family. Class II subfamily	Dermonecrotic toxin LarSicTox-alphaIB2bii	Enzymes			y
(Vlasenko et al., 2022)	Cephalothrix hongkongiensis	Gene.18047_c_hong_8189_g.18047_m.18047	A1I1_LOXSP	C0JAS6	Arthropod phospholipase D family. Class II subfamily	Dermonecrotic toxin LspaSicTox-alphaIA2i	Enzymes			y
(Vlasenko et al., 2022)	Cephalothrix hongkongiensis	Gene.29350_c_hong_19924_g.29350_m.29350	OXLA_CROAT	P56742	Flavin monoamine oxidase family. FIG1 subfamily	L-amino-acid oxidase apoxin-1	Enzymes			y
(Vlasenko et al., 2022)	Cephalothrix hongkongiensis	Gene.17971_c_hong_8131_g.17971_m.17971	HYAL1_MESMA	P86100	Glycosyl hydrolase 56 family	Hyaluronidase-1	Enzymes			y
(Vlasenko et al., 2022)	Cephalothrix hongkongiensis	Gene.11880_c_hong_4213_g.11880_m.11880	PDE_CRODO	P0DQQ4	Nucleotide pyrophosphatase/phosphodiesterase family	Venom phosphodiesterase CdcPDE	Enzymes			y
(Vlasenko et al., 2022)	Cephalothrix hongkongiensis	Gene.27311_c_hong_17262_g.27311_m.27311	PDE1_CROAD	J3SEZ3	Nucleotide pyrophosphatase/phosphodiesterase family	Venom phosphodiesterase 1	Enzymes			y
(Vlasenko et al., 2022)	Cephalothrix hongkongiensis	Gene.24117_c_hong_13701_g.24117_m.24117	PA21_SCODE	P0DPT7	Phospholipase A2 family	Phospholipase A2 SSD387	Enzymes			y
(Vlasenko et al., 2022)	Cephalothrix hongkongiensis	Gene.17905_c_hong_8085_g.17905_m.17905	PA23_HELSU	P16354	Phospholipase A2 family. Group III subfamily	Phospholipase A2 isozymes PA3A/PA3B/PA5	Enzymes			y
(Vlasenko et al., 2022)	Cephalothrix hongkongiensis	Gene.16417_c_hong_7078_g.16417_m.16417	PA2A2_HELSU	P80003	Phospholipase A2 family. Group III subfamily	Acidic phospholipase A2 PA4	Enzymes			y
(Vlasenko et al., 2022)	Cephalothrix hongkongiensis	Gene.47013_c_hong_50313_g.47013_m.47013	VM3_CERRY	D8VNS0	Venom metalloproteinase (M12B) family. P-III subfamily. P-iiia sub-subfamily	Zinc metalloproteinase-disintegrin-like	Enzymes			y
(Vlasenko et al., 2022)	Cephalothrix hongkongiensis	Gene.32433_c_hong_24210_g.32433_m.32433	VM2SA_GLOSA	Q7SZE0	Venom metalloproteinase (M12B) family. P-II subfamily. P-iid sub-subfamily	Zinc metalloproteinase/disintegrin	Enzymes			y
(Vlasenko et al., 2022)	Cephalothrix hongkongiensis	Gene.21111_c_hong_10759_g.21111_m.21111	CRVP_OXYMI	Q3SB06	CRISP family	Cysteine-rich venom protein pseudechetoxin-like	Ion channel inhibitor activity			y
(Vlasenko et al., 2022)	Cephalothrix hongkongiensis	Gene.749_c_hong_89_g.749_m.749	CRVP_HOPST	Q3SB03	CRISP family	Cysteine-rich venom protein pseudechetoxin-like	Ion channel inhibitor activity			y
(Vlasenko et al., 2022)	Cephalothrix hongkongiensis	Gene.22720_c_hong_12307_g.22720_m.22720	CRVP_AUSSU	A8S6B6	CRISP family	Cysteine-rich venom protein	Ion channel inhibitor activity			y
(Vlasenko et al., 2022)	Cephalothrix hongkongiensis	Gene.6717_c_hong_1800_g.6717_m.6717	CRVP_ERYPO	Q2XXQ0	CRISP family	Cysteine-rich venom protein LIO1	Ion channel inhibitor activity			y
(Vlasenko et al., 2022)	Cephalothrix hongkongiensis	Gene.12301_c_hong_4442_g.12301_m.12301	MR30_CONMR	A1BQQ5	CRISP family	Cysteine-rich venom protein Mr30	Ion channel inhibitor activity			y
(Vlasenko et al., 2022)	Cephalothrix hongkongiensis	Gene.38009_c_hong_33066_g.38009_m.38009	VA51_VESCR	P35781	CRISP family. Venom allergen 5-like subfamily	Venom allergen 5.01	Ion channel inhibitor activity			y
(Vlasenko et al., 2022)	Cephalothrix hongkongiensis	Gene.15844_c_hong_6675_g.15844_m.15	VA576_SCODE	P0DPU1	CRISP family. Venom allergen 5-like subfamily	Scoloptoxin SSD976	Ion channel inhibitor activity			y
(Vlasenko et al., 2022)	Cephalothrix hongkongiensis	Gene.29823_c_hong_20580_g.29823_m.29823	TX51A_ETHRU	P0DPX8	Scoloptoxin-05 family	U-scoloptoxin(05)-Er1a	Ion channel inhibitor activity			y
(Vlasenko et al., 2022)	Cephalothrix hongkongiensis	Gene.30277_c_hong_21219_g.30277_m.30277	KV53_BUNCI	C0HJC4	Sea anemone type 5 potassium channel toxin family	Kappa-actitoxin-Bcs4a	Ion channel inhibitor activity			y
(Whelan et al., 2014)	Cephalothrix hongkongiensis	Ch1	STXB_SYNHO	Q91453	SNTX/VTX toxin family	stonustoxin subunit beta	Hemostasis impairing toxin			y
(Whelan et al., 2014)	Cephalothrix hongkongiensis	Ch2	STXA_SYNVE	A0ZSK3	SNTX/VTX toxin family	neoverrucotoxin subunit alpha	Hemostasis impairing toxin			y
(Vlasenko et al., 2022)	Cephalothrix hongkongiensis	Gene.43733_c_hong_43800_g.43733_m.43733	SLUA_DEIAC	Q9IAM1	Snaclec family	Snaclec agkisacutacin subunit A	Hemostasis impairing toxin			y
(Vlasenko et al., 2022)	Cephalothrix hongkongiensis	Gene.48482_c_hong_53305_g.48482_m.48482	VA5_VESPE	P35785	Snaclec family	Venom allergen 5	Hemostasis impairing toxin			y
(Vlasenko et al., 2022)	Cephalothrix hongkongiensis	Gene.7929_c_hong_2279_g.7929_m.7929	SLLC2_DABSI	Q4PRD2	Snaclec family	Snaclec coagulation factor X-activating enzyme light chain 2	Hemostasis impairing toxin			y
(Vlasenko et al., 2022)	Cephalothrix hongkongiensis	Gene.32124_c_hong_23751_g.32124_m.32124	CTXB_SCOPL	A0A2P1BRP3	SNTX/VTX toxin family	Cytolytic toxin-beta	Hemostasis impairing toxin			y
(Vlasenko et al., 2022)	Cephalothrix hongkongiensis	Gene.938_c_hong_118_g.938_m.938	CTXA_SCOPL	A0A2P1BRQ0	SNTX/VTX toxin family	Cytolytic toxin-alpha	Hemostasis impairing toxin			y
(Vlasenko et al., 2022)	Cephalothrix hongkongiensis	Gene.35778_c_hong_29319_g.35778_m.35778	CXE3_CONIM	P0DUB0	Conotoxin-like	Conotoxin Im14.3	Other toxins candidates	1e-07		y
(Whelan et al., 2014)/(Vlasenko et al., 2022)	Cephalothrix hongkongiensis	Ch5/Gene.12659_c_hong_4652_g.12659_m.12659	CTX_SEPES	B2DCR8	EGF-like, Sushi, TSP type-1, LDL-receptor class A	SE-cephalotoxin	Other toxins candidates			y
(Vlasenko et al., 2022)	Cephalothrix hongkongiensis	Gene.46986_c_hong_50253_g.46986_m.46986	CELE_CONVC	A0A0F7YZQ7	Elevenin-like	Elevenin-Vc1	Other toxins candidates			y
(Vlasenko et al., 2022)	Cephalothrix hongkongiensis	Gene.20111_c_hong_9872_g.20111_m.20111	IGFBP_CUPSA	G4V4G1	IGFBP family	Insulin-like growth factor-binding protein-related protein 1	Other toxins candidates			y
(Vlasenko et al., 2022)	Cephalothrix hongkongiensis	Gene.40543_c_hong_37563_g.40543_m.40543	CESS2_CONMO	A0A4Y5X186	Vasopressin/oxytocin family	Conopressin/conophysin, isoform 2	Other toxins candidates			y
(Whelan et al., 2014)	Cephalothrix linearis	Cl2	CRVP1_PSEPL	Q2XXQ3	CRISP family	cystein-rich venom protein ENH1	Ion channel inhibitor activity			y
(Whelan et al., 2014)	Cephalothrix linearis	Cl3	DNA2_ACAPL	Q75WF2	DNase II family	plancitoxin-1	Enzymes			y
(Whelan et al., 2014)	Cephalothrix linearis	Cl4	ACTP2_MONPT	Q76CA2	The pore-forming equinatoxin (equinatoxin) family	echotoxin-2	Pore-forming toxins			y
(Whelan et al., 2014)	Cephalothrix linearis	Cl1	STXB_SYNHO	Q91453	STXB_SYNHO	stonustoxin subunit beta	Pore-forming toxins			y
(Whelan et al., 2014)	Cephalothrix linearis	Cl6	TX60B_PHYSE	P58912	MACPF domain	toxin PsTX-60B	Pore-forming toxins			y
(Whelan et al., 2014)	Cephalothrix linearis	Cl7	TX60A_ACTVL	Q76DT2	MACPF domain	toxin AvTX-60A	Pore-forming toxins			y
(Whelan et al., 2014)	Cephalothrix linearis	Cl5	CTX_SEPES	B2DCR8	EGF-like, Sushi, TSP type-1, LDL-receptor class A	SE-cephalotoxin	Other toxins candidates			y
(Vlasenko et al., 2022)	Cephalothrix cf. simula	Gene.485063_csim_minion_347459_g.485063_m.485063	TXCA_CAEEX	Q8MTX1	Neurotoxin 20 family	U3-aranetoxin-Ce1a	Neurotoxins			y
(Vlasenko et al., 2022)	Cephalothrix cf. simula	Gene.35246_csim_minion_9736_g.35246_m.35246	ACTP1_TERSU	P0DN67	Actinoporin family. Conoidea subfamily	Tereporin-Ts1	Pore-forming toxins			y
(Vlasenko et al., 2022)	Cephalothrix cf. simula	Gene.335613_csim_minion_180378_g.335613_m.335613	ACTP1_TERAN	P0DN66	Actinoporin family. Conoidea subfamily	Tereporin-Ca1	Pore-forming toxins			y
(Vlasenko et al., 2022)	Cephalothrix cf. simula	Gene.474824_csim_minion_331394_g.474824_m.474824	ACTP5_ACTEQ	Q93109	Actinoporin family. Sea anemone subfamily	DELTA-actitoxin-Aeq1b	Pore-forming toxins			y
(Vlasenko et al., 2022)	Cephalothrix cf. simula	Gene.407909_csim_minion_249004_g.407909_m.407909	ACTP2_PHYSE	P0DL56	Actinoporin family. Sea anemone subfamily	DELTA-alicitoxin-Pse1b	Pore-forming toxins			y
(Vlasenko et al., 2022)	Cephalothrix cf. simula	Gene.301043_csim_minion_153953_g.301043_m.301043	TX60A_ACTVL	Q76DT2	MACPF domain	DELTA-thalatoxin-Avl2a	Pore-forming toxins			y
(Vlasenko et al., 2022)	Cephalothrix cf. simula	Gene.273396_csim_minion_135569_g.273396_m.273396	TX60A_PHYSE	P58911	MACPF domain	DELTA-alicitoxin-Pse2a	Pore-forming toxins			y
(Vlasenko et al., 2022)	Cephalothrix cf. simula	Gene.293181_csim_minion_148573_g.293181_m.293181	TX60B_PHYSE	P58912	MACPF domain	DELTA-alicitoxin-Pse2b	Pore-forming toxins			y
(Vlasenko et al., 2022)	Cephalothrix cf. simula	Gene.197718_csim_minion_86712_g.197718_m.197718	V5NTD_GLOBR	B6EWW8	5'- nucleotidase family	Snake venom 5'-nucleotidase	Enzymes	3.2e-22		y
(Vlasenko et al., 2022)	Cephalothrix cf. simula	Gene.464893_csim_minion_317229_g.464893_m.464893	A21_LOXVA	C0JB06	Arthropod phospholipase D family. Class II subfamily	Dermonecrotic toxin LvSicTox-alphaII1	Enzymes	7.1e-11		y
(Vlasenko et al., 2022)	Cephalothrix cf. simula	Gene.510941_csim_minion_397287_g.510941_m.510941	B1R_LOXAS	C0JB51	Arthropod phospholipase D family. Class II subfamily	Dermonecrotic toxin LafSicTox-betaIE1	Enzymes	8.6e-12		y
(Vlasenko et al., 2022)	Cephalothrix cf. simula	Gene.403668_csim_minion_244462_g.403668_m.403668	A1O_LOXGA	K9USW8	Arthropod phospholipase D family. Class II subfamily	Dermonecrotic toxin LgSicTox-alphaIC1	Enzymes	1.5e-14		y
(Vlasenko et al., 2022)	Cephalothrix cf. simula	Gene.381627_csim_minion_221329_g.381627_m.381627	B1H2_LOXIN	Q27Q54	Arthropod phospholipase D family. Class II subfamily	Dermonecrotic toxin LiSicTox-betaIA1ii	Enzymes	4.7e-15		y
(Vlasenko et al., 2022)	Cephalothrix cf. simula	Gene.372490_csim_minion_212540_g.372490_m.372490	A1OB3_LOXVA	C0JAZ6	Arthropod phospholipase D family. Class II subfamily	Dermonecrotic toxin LvSicTox-alphaIC1biii	Enzymes	4.2e-20		y
(Vlasenko et al., 2022)	Cephalothrix cf. simula	Gene.423589_csim_minion_266101_g.423589_m.423589	A1IA3_LOXIN	B2KKV8	Arthropod phospholipase D family. Class II subfamily	Dermonecrotic toxin LiSicTox-alphaIA2aiii	Enzymes	8.6e-21		y
(Vlasenko et al., 2022)	Cephalothrix cf. simula	Gene.380591_csim_minion_220301_g.380591_m.380591	A411_LOXHI	C0JB14	Arthropod phospholipase D family. Class II subfamily	Dermonecrotic toxin LhSicTox-alphaIV1i	Enzymes	1.6e-21		y
(Vlasenko et al., 2022)	Cephalothrix cf. simula	Gene.503547_csim_minion_382170_g.503547_m.503547	B1H_LOXLA	Q8I912	Arthropod phospholipase D family. Class II subfamily	Dermonecrotic toxin LlSicTox-betaIA1	Enzymes	1.7e-20		y
(Vlasenko et al., 2022)	Cephalothrix cf. simula	Gene.290660_csim_minion_146874_g.290660_m.290660	A1I1_LOXSP	C0JAS6	Arthropod phospholipase D family. Class II subfamily	Dermonecrotic toxin LspaSicTox-alphaIA2i	Enzymes	4e-47		y
(Vlasenko et al., 2022)	Cephalothrix cf. simula	Gene.387485_csim_minion_227187_g.387485_m.387485	A1IB1_LOXIN	B2KKV6	Arthropod phospholipase D family. Class II subfamily	Dermonecrotic toxin LiSicTox-alphaIA2bi	Enzymes	5.4e-54		y
(Vlasenko et al., 2022)	Cephalothrix cf. simula	Gene.354317_csim_minion_196206_g.354317_m.354317	DNA2_ACAPL	Q75WF2	DNase II family	Plancitoxin-1	Enzymes	1.3e-71		y
(Vlasenko et al., 2022)	Cephalothrix cf. simula	Gene.138452_csim_minion_54012_g.138452_m.138452	OXLA_MICMP	A0A2U8QPE6	Flavin monoamine oxidase family. FIG1 subfamily	L-amino acid oxidase	Enzymes	2.3e-14		y
(Vlasenko et al., 2022)	Cephalothrix cf. simula	Gene.408049_csim_minion_249149_g.408049_m.408049	HUGA_APIME	Q08169	Glycosyl hydrolase 56 family	Hyaluronidase	Enzymes	3.1e-18		y
(Vlasenko et al., 2022)	Cephalothrix cf. simula	Gene.399637_csim_minion_239919_g.399637_m.399637	HYAL_LOXIN	R4J7Z9	Glycosyl hydrolase 56 family	Hyaluronidase	Enzymes	7e-23		y
(Vlasenko et al., 2022)	Cephalothrix cf. simula	Gene.342583_csim_minion_186216_g.342583_m.342583	HYAL1_MESMA	P86100	Glycosyl hydrolase 56 family	Hyaluronidase-1	Enzymes	4.7e-51		y
(Vlasenko et al., 2022)	Cephalothrix cf. simula	Gene.10925_csim_minion_2435_g.10925_m.10925	PDE_MACLB	W8E7D1	Nucleotide pyrophosphatase/phosphodiesterase family	Venom phosphodiesterase	Enzymes	3.2e-60		y
(Vlasenko et al., 2022)	Cephalothrix cf. simula	Gene.450589_csim_minion_298071_g.450589_m.450589	VSPPA_GLOBR	Q9YGJ8	Peptidase S1 family. Snake venom subfamily	Venom plasminogen activator Haly-PA	Enzymes	2.5e-16		y
(Vlasenko et al., 2022)	Cephalothrix cf. simula	Gene.437846_csim_minion_282313_g.437846_m.437846	PA2_CONGI	D2X8K2	Phospholipase A2 family	Phospholipase A2 A2-actitoxin-Cgg2a	Enzymes	2.5e-13		y
(Vlasenko et al., 2022)	Cephalothrix cf. simula	Gene.441169_csim_minion_286288_g.441169_m.441169	PA21_SCODE	P0DPT7	Phospholipase A2 family	Phospholipase A2 SSD387	Enzymes	3.9e-28		y
(Vlasenko et al., 2022)	Cephalothrix cf. simula	Gene.524403_csim_minion_430111_g.524403_m.52440	PA2A2_PSETE	Q9W7J3	Phospholipase A2 family. Group I subfamily. D49 sub-subfamily	Acidic phospholipase A2 2	Enzymes	8e-07		y
(Vlasenko et al., 2022)	Cephalothrix cf. simula	Gene.518466_csim_minion_414418_g.518466_m.518466	PA2B2_BUNCE	Q8QFW3	Phospholipase A2 family. Group I subfamily. D49 sub-subfamily	Basic phospholipase A2 beta-bungarotoxin A2 chain	Enzymes	3e-08		y
(Vlasenko et al., 2022)	Cephalothrix cf. simula	Gene.466258_csim_minion_319116_g.466258_m.466258	PA2A1_PSETE	Q9W7J4	Phospholipase A2 family. Group I subfamily. D49 sub-subfamily	Acidic phospholipase A2 1	Enzymes	2.9e-09		y
(Vlasenko et al., 2022)	Cephalothrix cf. simula	Gene.436441_csim_minion_280594_g.436441_m.436441	PA23_HELSU	P16354	Phospholipase A2 family. Group III subfamily	Phospholipase A2 isozymes PA3A/PA3B/PA5	Enzymes	8.4e-30		y
(Vlasenko et al., 2022)	Cephalothrix cf. simula	Gene.90104_csim_minion_31095_g.90104_m.90104	PLB_DRYCN	F8J2D3	Phospholipase B-like family	Phospholipase-B 81	Enzymes	5.3e-170		y
(Vlasenko et al., 2022)	Cephalothrix cf. simula	Gene.518063_csim_minion_413463_g.518063_m.518063	VM3A_NAJAT	D5LMJ3	Venom metalloproteinase (M12B) family. P-III subfamily. P-iiia sub-subfamily	Zinc metalloproteinase-disintegrin-like atrase-A	Enzymes	9.5e-38		y
(Vlasenko et al., 2022)	Cephalothrix cf. simula	Gene.299081_csim_minion_152562_g.299081_m.299081	SVMI1_CERCE	A8YPR9	Natriuretic peptide family	Snake venom metalloprotease inhibitor 02A10	Proteinase inhibitors	5e-07		y
(Vlasenko et al., 2022)	Cephalothrix cf. simula	Gene.217819_csim_minion_99052_g.217819_m.217819	VKT_ERIMA	P24541	Venom Kunitz-type family	Kunitz-type serine protease inhibitor	Proteinase inhibitors	5e-06		y
(Vlasenko et al., 2022)	Cephalothrix cf. simula	Gene.217316_csim_minion_98765_g.217316_m.217316	VKTCI_OPHHA	P82966	Venom Kunitz-type family	Kunitz-type serine protease inhibitor	Proteinase inhibitors	2.4e-09		y
(Vlasenko et al., 2022)	Cephalothrix cf. simula	Gene.4163_csim_minion_791_g.4163_m.4163	VKT2_BITGA	Q6T6S5	Venom Kunitz-type family	Kunitz-type serine protease inhibitor bitisilin-2	Proteinase inhibitors	3.8e-19		y
(Vlasenko et al., 2022)	Cephalothrix cf. simula	Gene.520922_csim_minion_420428_g.520922_m.520922	VKT76_CYRHA	P0DJ74	Venom Kunitz-type family. 03 (sub-Kunitz) subfamily	Kunitz-type serine protease inhibitor HNTX-0109076	Proteinase inhibitors	1.2e-12		y
(Vlasenko et al., 2022)	Cephalothrix cf. simula	Gene.133532_csim_minion_51501_g.133532_m.133532	VKT1_ANTAF	P81547	Venom Kunitz-type family. Sea anemone type 2 potassi-um channel toxin subfamily	PI-actitoxin-Axm2a	Ion channel inhibitor activity	2e-07		y
(Vlasenko et al., 2022)	Cephalothrix cf. simula	Gene.212790_csim_minion_95926_g.212790_m.212790	CRVP_LEIMD	Q2XXQ1	CRISP family	Cysteine-rich venom protein LEI1	Ion channel inhibitor activity	5.3e-09		y
(Vlasenko et al., 2022)	Cephalothrix cf. simula	Gene.430137_csim_minion_273348_g.430137_m.430137	VA3_DINQU	P0DSI3	CRISP family	Venom allergen 3 homolog	Ion channel inhibitor activity	1e-08		y
(Vlasenko et al., 2022)	Cephalothrix cf. simula	Gene.405636_csim_minion_246603_g.405636_m.405636	CRVP_DEMVE	A6MFK9	CRISP family	Cysteine-rich venom protein	Ion channel inhibitor activity	1.5e-12		y
(Vlasenko et al., 2022)	Cephalothrix cf. simula	Gene.260819_csim_minion_127234_g.260819_m.260819	CRVP_PSETE	Q3SB05	CRISP family	Cysteine-rich venom protein pseudechetoxin-like	Ion channel inhibitor activity	1.7e-12		y
(Vlasenko et al., 2022)	Cephalothrix cf. simula	Gene.435671_csim_minion_279641_g.435671_m.435671	CRVP_TRILK	W4VS53	CRISP family	CRISP/Allergen/PR-1	Ion channel inhibitor activity	8.4e-15		y
(Vlasenko et al., 2022)	Cephalothrix cf. simula	Gene.15278_csim_minion_3622_g.15278_m.15278	CRVP_DRYCN	F8J2D4	CRISP family	Cysteine-rich venom protein	Ion channel inhibitor activity	5e-19		y
(Vlasenko et al., 2022)	Cephalothrix cf. simula	Gene.527762_csim_minion_440812_g.527762_m.527762	CRVP_PSEAU	Q8AVA4	CRISP family	Cysteine-rich venom protein pseudechetoxin	Ion channel inhibitor activity	3.1e-24		y
(Vlasenko et al., 2022)	Cephalothrix cf. simula	Gene.298733_csim_minion_152323_g.298733_m.298733	VA576_SCODE	P0DPU1	CRISP family	Scoloptoxin SSD976	Ion channel inhibitor activity	4.5e-29		y
(Vlasenko et al., 2022)	Cephalothrix cf. simula	Gene.164601_csim_minion_67500_g.164601_m.164601	CRVP2_NAJKA	P84808	CRISP family	Cysteine-rich venom protein kaouthin-2	Ion channel inhibitor activity	3.4e-31		y
(Vlasenko et al., 2022)	Cephalothrix cf. simula	Gene.178202_csim_minion_75128_g.178202_m.178202	MR30_CONMR	A1BQQ5	CRISP family	Cysteine-rich venom protein Mr30	Ion channel inhibitor activity	4.4e-28		y
(Vlasenko et al., 2022)	Cephalothrix cf. simula	Gene.10434_csim_minion_2310_g.10434_m.10434	CRVP_HOPST	Q3SB03	CRISP family	Cysteine-rich venom protein pseudechetoxin-like	Ion channel inhibitor activity	4.3e-30		y
(Vlasenko et al., 2022)	Cephalothrix cf. simula	Gene.353457_csim_minion_195465_g.353457_m.353457	TX31_CONTE	Q7YT83	CRISP family	Cysteine-rich venom protein	Ion channel inhibitor activity	2.7e-31		y
(Vlasenko et al., 2022)	Cephalothrix cf. simula	Gene.305948_csim_minion_157402_g.305948_m.305948	CRVP_CERRY	D8VNS1	CRISP family	Cysteine-rich venom protein	Ion channel inhibitor activity	1.8e-34		y
(Vlasenko et al., 2022)	Cephalothrix cf. simula	Gene.321837_csim_minion_169492_g.321837_m.321837	CRVP_ERYPO	Q2XXQ0	CRISP family	Cysteine-rich venom protein LIO1	Ion channel inhibitor activity	1.2e-36		y
(Vlasenko et al., 2022)	Cephalothrix cf. simula	Gene.418340_csim_minion_260429_g.418340_m.418340	VA5_LYCSI	A9QQ26	CRISP family. Venom allergen 5-like subfamily	Venom allergen 5	Ion channel inhibitor activity	4e-11		y
(Vlasenko et al., 2022)	Cephalothrix cf. simula	Gene.363965_csim_minion_204653_g.363965_m.363965	VA5_POLFU	P35780	CRISP family. Venom allergen 5-like subfamily	Venom allergen 5	Ion channel inhibitor activity	6.1e-09		y
(Vlasenko et al., 2022)	Cephalothrix cf. simula	Gene.147066_csim_minion_58363_g.147066_m.147066	VA53_DOLMA	P10737	CRISP family. Venom allergen 5-like subfamily	Venom allergen 5.02	Ion channel inhibitor activity	6.3e-15		y
(Vlasenko et al., 2022)	Cephalothrix cf. simula	Gene.464452_csim_minion_316670_g.464452_m.464452	JTX1_CARRA	Q9GV72	Jellyfish toxin family. Type II subfamily	Toxin CrTX-A	Ion channel inhibitor activity	1.7e-21		y
(Vlasenko et al., 2022)	Cephalothrix cf. simula	Gene.197801_csim_minion_86749_g.197801_m.197801	TX51A_ETHRU	P0DPX8	Scoloptoxin-05 family	U-scoloptoxin(05)-Er1a	Ion channel inhibitor activity	6e-08		y
(Vlasenko et al., 2022)	Cephalothrix cf. simula	Gene.397028_csim_minion_237164_g.397028_m.397028	TXB3A_SCODE	P0DQA5	Scoloptoxin-11 family	U-scoloptoxin(11)-Ssd3a	Ion channel inhibitor activity	3e-07		y
(Vlasenko et al., 2022)	Cephalothrix cf. simula	Gene.517497_csim_minion_412076_g.517497_m.517497	KV51_METSE	P0DMD7	Sea anemone type 5 potassium channel toxin family	U-metritoxin-Msn2a	Ion channel inhibitor activity	1.1e-15		y
(Vlasenko et al., 2022)	Cephalothrix cf. simula	Gene.496728_csim_minion_368326_g.496728_m.496728	KV53_BUNCI	C0HJC4	Sea anemone type 5 potassium channel toxin family	Kappa-actitoxin-Bcs4a	Ion channel inhibitor activity	2.4e-19		y
(Vlasenko et al., 2022)	Cephalothrix cf. simula	Gene.323953_csim_minion_171126_g.323953_m.323953	VKTG_ANEVI	P0DN20	Venom Kunitz-type family. Sea anemone type 2 potassium channel toxin subfamily	U-actitoxin-Avd3s	Ion channel inhibitor activity	2.8e-10		y
(Vlasenko et al., 2022)	Cephalothrix cf. simula	Gene.445543_csim_minion_291627_g.445543_m.445543	FCNV3_CERRY	D8VNS9	Ficolin lectin family. Veficolin subfamily	Ryncolin-3	Hemostasis impairing toxin	8.4e-33		y
(Vlasenko et al., 2022)	Cephalothrix cf. simula	Gene.355855_csim_minion_197543_g.355855_m.355855	SLAB3_TRIST	Q71RP8	Snaclec family	Snaclec stejaggregin-A subunit beta-3	Hemostasis impairing toxin	2.9e-12		y
(Vlasenko et al., 2022)	Cephalothrix cf. simula	Gene.14062_csim_minion_3288_g.14062_m.14062	SLEB_CALRH	P81398	Snaclec family	Snaclec rhodocetin subunit beta	Hemostasis impairing toxin	3e-06		y
(Vlasenko et al., 2022)	Cephalothrix cf. simula	Gene.424617_csim_minion_267267_g.424617_m.424617	SLB2_MACLB	B4XT01	Snaclec family	Snaclec B2	Hemostasis impairing toxin	4e-07		y
(Vlasenko et al., 2022)	Cephalothrix cf. simula	Gene.96560_csim_minion_33927_g.96560_m.96560	SLLC2_MACLB	Q696W1	Snaclec family	Snaclec coagulation factor X-activating enzyme light chain 2	Hemostasis impairing toxin	3e-08		y
(Vlasenko et al., 2022)	Cephalothrix cf. simula	Gene.67427_csim_minion_21579_g.67427_m.67427	SLLC2_DABSI	Q4PRD2	Snaclec family	Snaclec coagulation factor X-activating enzyme light chain 2	Hemostasis impairing toxin	8.6e-09		y
(Vlasenko et al., 2022)	Cephalothrix cf. simula	Gene.45640_csim_minion_13412_g.45640_m.45640	STXA_SYNVE	A0ZSK3	SNTX/VTX toxin family	Neoverrucotoxin subunit alpha	Hemostasis impairing toxin	7.2e-15		y
(Vlasenko et al., 2022)	Cephalothrix cf. simula	Gene.19568_csim_minion_4884_g.19568_m.19568	CTXB_SCOPL	A0A2P1BRP3	SNTX/VTX toxin family	Cytolytic toxin-beta	Hemostasis impairing toxin	1.4e-19		y
(Vlasenko et al., 2022)	Cephalothrix cf. simula	Gene.429229_csim_minion_272364_g.429229_m.429229	STXB_SYNVE	A0ZSK4	SNTX/VTX toxin family	Neoverrucotoxin subunit beta	Hemostasis impairing toxin	2.8e-27		y
(Vlasenko et al., 2022)	Cephalothrix cf. simula	Gene.17739_csim_minion_4362_g.17739_m.17739	CTXA_SCOPL	A0A2P1BRQ0	SNTX/VTX toxin family	Cytolytic toxin-alpha	Hemostasis impairing toxin	3.7e-52		y
(Vlasenko et al., 2022)	Cephalothrix cf. simula	Gene.200635_csim_minion_88492_g.200635_m.200635	LECG1_BUNFA	Q90WI8	True venom lectin family	C-type lectin BfL-1	Hemostasis impairing toxin	6e-07		y
(Vlasenko et al., 2022)	Cephalothrix cf. simula	Gene.381021_csim_minion_220751_g.381021_m.381021	LECM2_BUNMU	A1XXJ9	True venom lectin family	C-type lectin BML-2	Hemostasis impairing toxin	5e-08		y
(Vlasenko et al., 2022)	Cephalothrix cf. simula	Gene.347148_csim_minion_190074_g.347148_m.347148	LECM1_HYDHA	A3FM55	True venom lectin family	C-type lectin 1	Hemostasis impairing toxin	2e-08		y
(Vlasenko et al., 2022)	Cephalothrix cf. simula	Gene.306077_csim_minion_157513_g.306077_m.306077	MIT1_DENPO	P25687	AVIT (prokineticin) family	Toxin MIT1	Other toxins candidate	1e-08		y
(Vlasenko et al., 2022)	Cephalothrix cf. simula	Gene.154083_csim_minion_61961_g.154083_m.154083	CTX_SEPES	B2DCR8	EGF-like, Sushi, TSP type-1, LDL-receptor class A	SE-cephalotoxin	Other toxins candidate	1.6e-35		y
(Vlasenko et al., 2022)	Cephalothrix cf. simula	Gene.291057_csim_minion_147124_g.291057_m.291057	CELE_CONVC	A0A0F7YZQ7	Elevenin-like	Elevenin-Vc1	Other toxins candidate	3e-07		y
(Vlasenko et al., 2022)	Cephalothrix cf. simula	Gene.254428_csim_minion_123013_g.254428_m.254428	IGFBP_CUPSA	G4V4G1	IGFBP family	Insulin-like growth factor-binding protein-related protein 1	Other toxins candidate	4.6e-62		y
(Vlasenko et al., 2022)	Cephalothrix cf. simula	Gene.461311_csim_minion_312333_g.461311_m.461311	VCO32_AUSSU	A0RZC6	Venom complement C3 homolog family	A.superbus venom factor 2	Other toxins candidate	2.8e-13		y
(Vlasenko et al., 2022)	Carinoma hamanako	Gene.29146_r_16340_g.29146_m.29146	TXCA_CAEEX	Q8MTX1	Neurotoxin 20 family	U3-aranetoxin-Ce1a	Neurotoxins	7.4e-06		y
(Vlasenko et al., 2022)	Carinoma hamanako	Gene.23587_r_11081_g.23587_m.23587	ACTP_CONCN	P0DKQ8	Actinoporin family. Conoidea subfamily	Conoporin-Cn1	Pore-forming toxins	5.1e-09		y
(Vlasenko et al., 2022)	Carinoma hamanako	Gene.35055_r_23242_g.35055_m.35055	V5NTD_NAJAT	A0A2I4HXH5	5'- nucleotidase family	Snake venom 5'-nucleotidase	Enzymes	1.5e-46		y
(Vlasenko et al., 2022)	Carinoma hamanako	Gene.22051_r_9780_g.22051_m.22051	B1R2_LOXSN	C0JB50	Arthropod phospholipase D family. Class II subfamily	Dermonecrotic toxin LspiSicTox-betaIE1ii	Enzymes	1.2e-40		y
(Vlasenko et al., 2022)	Carinoma hamanako	Gene.12683_r_4081_g.12683_m.12683	DNA2_ACAPL	Q75WF2	DNase II family	Plancitoxin-1	Enzymes	1.8e-74		y
(Vlasenko et al., 2022)	Carinoma hamanako	Gene.26217_r_13397_g.26217_m.26217	PDE_MACLB	W8E7D1	Nucleotide pyrophosphatase/phosphodiesterase family	Venom phosphodiesterase	Enzymes	7.6e-36		y
(Vlasenko et al., 2022)	Carinoma hamanako	Gene.30711_r_18012_g.30711_m.30711	PA2A_BUNMU	P00606	Phospholipase A2 family. Group I subfamily. D49 sub-subfamily	Acidic phospholipase A2	Enzymes	1.1e-24		y
(Vlasenko et al., 2022)	Carinoma hamanako	Gene.30102_r_17363_g.30102_m.30102	PA23_HELSU	P16354	Phospholipase A2 family. Group III subfamily	Phospholipase A2 isozymes PA3A/PA3B/PA5	Enzymes	7.5e-30		y
(Vlasenko et al., 2022)	Carinoma hamanako	Gene.12079_r_3800_g.12079_m.12079	PLB_DRYCN	F8J2D3	Phospholipase B-like family	Phospholipase-B 81	Enzymes	0		y
(Vlasenko et al., 2022)	Carinoma hamanako	Gene.13186_r_4338_g.13186_m.13186	VM3K_NAJKA	P82942	Venom metalloproteinase (M12B) family. P-III subfamily. P-iiia sub-subfamily	Hemorrhagic metalloproteinase-disintegrin-like kaouthiagin	Enzymes	1.4e-29		y
(Vlasenko et al., 2022)	Carinoma hamanako	Gene.32798_r_20368_g.32798_m.32798	VKT2_BITGA	Q6T6S5	Venom Kunitz-type family	Kunitz-type serine protease inhibitor bitisilin-2	Proteinase inhibitors	5.9e-20		y
(Vlasenko et al., 2022)	Carinoma hamanako	Gene.16102_r_5875_g.16102_m.16102	CRVP_LATSE	Q8JI38	CRISP family	Cysteine-rich venom protein latisemin	Ion channel inhibitor activity	1.3e-26		y
(Vlasenko et al., 2022)	Carinoma hamanako	Gene.11853_r_3703_g.11853_m.11853	CRVP_HOPST	Q3SB03	CRISP family	Cysteine-rich venom protein pseudechetoxin-like	Ion channel inhibitor activity	3.6e-29		y
(Vlasenko et al., 2022)	Carinoma hamanako	Gene.9077_r_2517_g.9077_m.9077	CRVP_LEIMD	Q2XXQ1	CRISP family	Cysteine-rich venom protein LEI1	Ion channel inhibitor activity	2.5e-30		y
(Vlasenko et al., 2022)	Carinoma hamanako	Gene.21131_r_9101_g.21131_m.21131	CRVP_TRILK	W4VS53	CRISP family	CRISP/Allergen/PR-1	Ion channel inhibitor activity	1.4e-33		y
(Vlasenko et al., 2022)	Carinoma hamanako	Gene.22696_r_10292_g.22696_m.22696	CRVP2_NAJKA	P84808	CRISP family	Cysteine-rich venom protein kaouthin-2	Ion channel inhibitor activity	2.7e-40		y
(Vlasenko et al., 2022)	Carinoma hamanako	Gene.26019_r_13221_g.26019_m.26019	CRVP_TELDH	Q2XXP5	CRISP family	Cysteine-rich venom protein TEL1	Ion channel inhibitor activity	1.6e-28		y
(Vlasenko et al., 2022)	Carinoma hamanako	Gene.44110_r_37299_g.44110_m.44110	VA543_SCODE	P0DPU2	CRISP family. Venom allergen 5-like subfamily	Scoloptoxin SSD43	Ion channel inhibitor activity	2.4e-12		y
(Vlasenko et al., 2022)	Carinoma hamanako	Gene.33252_r_20934_g.33252_m.33252	VA5_VESVI	P35787	CRISP family. Venom allergen 5-like subfamily	Venom allergen 5	Ion channel inhibitor activity	2.4e-27		y
(Vlasenko et al., 2022)	Carinoma hamanako	Gene.14011_r_4742_g.14011_m.14011	TX51A_SCOMO	P0DPX7	Scoloptoxin-05 family	U-scoloptoxin(05)-Sm1a	Ion channel inhibitor activity	8.6e-07		y
(Vlasenko et al., 2022)	Carinoma hamanako	Gene.38036_r_27351_g.38036_m.38036	TX14B_SCODE	P0DPU6	Scoloptoxin-11 family	Scoloptoxin SSD20	Ion channel inhibitor activity	2.4e-27		y
(Vlasenko et al., 2022)	Carinoma hamanako	Gene.48512_r_45419_g.48512_m.48512	VKT1A_ANEVI	P0DN06	Venom Kunitz-type family. Sea anemone type 2 potassium channel toxin subfamily	U-actitoxin-Avd3f	Ion channel inhibitor activity	1e-09		y
(Vlasenko et al., 2022)	Carinoma hamanako	Gene.37015_r_25865_g.37015_m.37015	VKTB_ANEVI	P0DN15	Venom Kunitz-type family. Sea anemone type 2 potassium channel toxin subfamily	U-actitoxin-Avd3n	Ion channel inhibitor activity	3.5e-14		y
(Vlasenko et al., 2022)	Carinoma hamanako	Gene.35176_r_23397_g.35176_m.35176	VKT5_ANEVI	P0DN09	Venom Kunitz-type family. Sea anemone type 2 potassium channel toxin subfamily	U-actitoxin-Avd3h	Ion channel inhibitor activity	9e-20	Possible CRPeptide	y		WLICQRVTEKQGRTLCLPSGTMIQLVFIAVTVLAAAQGVYSLNNTEEICSLPAITGPCKGNFPKYAYSPATRRCEQFIYGGCRGNANRFETLRQCEEICIGYHSIGGQSHPVTNDERQYDICNLPRDSGSCTADFPMYHFD
(Vlasenko et al., 2022)	Carinoma hamanako	Gene.32199_r_19665_g.32199_m.32199	BO8_BOMOR	Q5W280	AVIT (prokineticin) family	BO8_BOMOR	Other toxins candidates	6.5e-07		y
(Vlasenko et al., 2022)	Carinoma hamanako	Gene.17457_r_6644_g.17457_m.17457	CTX_SEPES	B2DCR8	EGF-like, Sushi, TSP type-1, LDL-receptor class A	SE-cephalotoxin	Other toxins candidates	1.1e-07		y
(Vlasenko et al., 2022)	Carinoma hamanako	Gene.38214_r_27621_g.38214_m.38214	CELE_CONVC	A0A0F7YZQ7	Elevenin - like	Elevenin-Vc1	Other toxins candidates	1.3e-06		y
(Vlasenko et al., 2022)	Carinoma hamanako	Gene.21463_r_9336_g.21463_m.21463	CTHA2_CONVC	A0A0F7Z3J2	Glycoprotein hormones subunit alpha family	Thyrostimulin alpha-2 subunit	Other toxins candidates	4.9e-31		y
(Vlasenko et al., 2022)	Carinoma hamanako	Gene.35802_r_24219_g.35802_m.35802	CTHB5_CONVC	A0A0F7YZI5	Glycoprotein hormones subunit beta family	Thyrostimulin beta-5 subunit	Other toxins candidates	3e-17		y
(Vlasenko et al., 2022)	Carinoma hamanako	Gene.20580_r_8675_g.20580_m.20580	IGFBP_CUPSA	G4V4G1	IGFBP family	Insulin-like growth factor-binding protein-related protein 1	Other toxins candidates	4.4e-68		y
(Vlasenko et al., 2022)	Carinoma hamanako	Gene.14168_r_4820_g.14168_m.14168	TCTP_BRABE	Q95VY2	TCTP family	Translationally-controlled tumor protein homolog	Other toxins candidates	2.2e-19		y
(Vlasenko et al., 2022)	Carinoma hamanako	Gene.16043_r_5846_g.16043_m.16043	TCTP_BRAOL	Q944W6	TCTP family	Translationally-controlled tumor protein homolog	Other toxins candidates	7.1e-23		y
(Vlasenko et al., 2022)	Baseodiscus unicolor	Gene.67601_B_unicolor_11432_g.67601_m.67601	PV21_POMMA	P0DQO9	MACPF domain	Perivitellin-2 67 kDa subunit	Pore-forming toxins	5.6e-90		y
(Vlasenko et al., 2022)	Baseodiscus unicolor	Gene.134482_B_unicolor_60655_g.134482_m.134482	A411_LOXLA	C0JB23	Arthropod phospholipase D family. Class II subfamily	Dermonecrotic toxin LlSicTox-alphaIV1i	Enzymes	5.5e-23		y
(Vlasenko et al., 2022)	Baseodiscus unicolor	Gene.121778_B_unicolor_43745_g.121778_m.121778	A4A1_LOXIN	P0DM60	Arthropod phospholipase D family. Class II subfamily	Dermonecrotic toxin LiSicTox-alphaIVA1	Enzymes	1e-24		y
(Vlasenko et al., 2022)	Baseodiscus unicolor	Gene.105966_B_unicolor_29654_g.105966_m.105966	A51_LOXIN	A4USB4	Arthropod phospholipase D family. Class II subfamily	Dermonecrotic toxin LiSicTox-alphaV1	Enzymes	6.5e-45		y
(Vlasenko et al., 2022)	Baseodiscus unicolor	Gene.74427_B_unicolor_13659_g.74427_m.74427	DNA2_ACAPL	Q75WF2	DNase II family	Plancitoxin-1	Enzymes	2.5e-89		y
(Vlasenko et al., 2022)	Baseodiscus unicolor	Gene.49406_B_unicolor_6706_g.49406_m.49406	OXLA_VIPAA	P0DI84	Flavin monoamine oxidase family. FIG1 subfamily	L-amino-acid oxidase	Enzymes	2.2e-44		y
(Vlasenko et al., 2022)	Baseodiscus unicolor	Gene.90302_B_unicolor_20347_g.90302_m.90302	NATT3_THANI	Q66S17	Phospholipase A2 family	Natterin-3	Enzymes	3.9e-06		y
(Vlasenko et al., 2022)	Baseodiscus unicolor	Gene.124081_B_unicolor_46290_g.124081_m.124081	PA21_SCODE	P0DPT7	Phospholipase A2 family. Group II subfamily. D49 sub-subfamily	Phospholipase A2 SSD387	Enzymes	2.3e-23		y
(Vlasenko et al., 2022)	Baseodiscus unicolor	Gene.155914_B_unicolor_110324_g.155914_m.155914	PA2B_VIPAZ	Q10755	Phospholipase A2 family. Group III subfamily	Basic phospholipase A2 B chain	Enzymes	6.6e-16		y
(Vlasenko et al., 2022)	Baseodiscus unicolor	Gene.67828_B_unicolor_11496_g.67828_m.67828	PA23_HELSU	P16354	Natterin family	Phospholipase A2 isozymes PA3A/PA3B/PA5	Enzymes	1.8e-34		y
(Vlasenko et al., 2022)	Baseodiscus unicolor	Gene.41256_B_unicolor_5044_g.41256_m.41256	PLB_DRYCN	F8J2D3	Phospholipase B-like family	Phospholipase-B 81	Enzymes	0		y
(Vlasenko et al., 2022)	Baseodiscus unicolor	Gene.116042_B_unicolor_37940_g.116042_m.116042	VKT1B_CONCL	D2Y489	Venom Kunitz-type family	Kunitz-type serine protease inhibitor conotoxin Cal9.1b	Proteinase inhibitors	5.5e-17		y
(Vlasenko et al., 2022)	Baseodiscus unicolor	Gene.112285_B_unicolor_34627_g.112285_m.112285	VKT1_WALAE	C1IC50	Venom Kunitz-type family	Protease inhibitor 1	Proteinase inhibitors	2.2e-14		y
(Vlasenko et al., 2022)	Baseodiscus unicolor	Gene.128801_B_unicolor_52271_g.128801_m.128801	VKT_BOMTE	D8KY58	Venom Kunitz-type family	Kunitz-type serine protease inhibitor Bt-KTI	Proteinase inhibitors	3.2e-16	CRPeptide	y		MGSLFLLTLGLTLVSLTAARTQEEACARIGSCGLGLKCQPSWSCWPKPCDGDWLASCVPDYSDKRICDLPPETGLCKAYMPMYGYDKSKGRCVEFIYGGCGGNGNRFMNLKKCQEFCTK
(Vlasenko et al., 2022)	Baseodiscus unicolor	Gene.135598_B_unicolor_62534_g.135598_m.135598	VKT1A_CONCL	D2Y488	Venom Kunitz-type family	Kunitz-type serine protease inhibitor conotoxin Cal9.1a	Proteinase inhibitors	5.8e-16	CRPeptide	y		FAMPHYRFVSNRRLLRTASINQIRMKNLAILIVFVTFMLVAESRTKEEACKRTACGPGEKCNPFWSCTPKPCKGDWIANCVPDYSDNSICELPLRKGVCRARFIMYGYDTSKGECRQFTYGGCDGNGNRFPTLQKCNDHCAKKHR
(Vlasenko et al., 2022)	Baseodiscus unicolor	Gene.67501_B_unicolor_11401_g.67501_m.67501	VKT2_BITGA	Q6T6S5	Venom Kunitz-type family	Kunitz-type serine protease inhibitor bitisilin-2	Proteinase inhibitors	2.7e-14	CRPeptide	y
(Vlasenko et al., 2022)	Baseodiscus unicolor	Gene.134404_B_unicolor_60534_g.134404_m.134404	VKT1C_CONCL	D2Y490	Venom Kunitz-type family	Kunitz-type serine protease inhibitor conotoxin Cal9.1c	Proteinase inhibitors	3.5e-17	CRPeptide	y		MGSLFLLTLGLTLVSLTAARTQEEACARIGSCGLGLKCQPSWSCWPKPCDGDWLASCVPDYSDRRVCELPLETGPCLALMPMFGYDKSKGGCIKFTYGGCRGNGNRFKTLEQCQKFCTK
(Vlasenko et al., 2022)	Baseodiscus unicolor	Gene.110156_B_unicolor_32810_g.110156_m.110156	ATPI1_ACTTE	A0A6P8HC43	Venom Kunitz-type family. Sea anemone type 2 potassium channel toxin subfamily	Actinia tenebrosa protease inhibitors	Proteinase inhibitors	3.3e-48		y
(Vlasenko et al., 2022)	Baseodiscus unicolor	Gene.68366_B_unicolor_11667_g.68366_m.68366	CRVP_LATSE	Q8JI38	CRISP family	Cysteine-rich venom protein latisemin	Ion channel inhibitor activity	6.6e-26		y
(Vlasenko et al., 2022)	Baseodiscus unicolor	Gene.48770_B_unicolor_6564_g.48770_m.48770	CRVP_OPHHA	Q7ZT98	CRISP family	Cysteine-rich venom protein ophanin	Ion channel inhibitor activity	2.9e-18		y
(Vlasenko et al., 2022)	Baseodiscus unicolor	Gene.53702_B_unicolor_7686_g.53702_m.53702	VA576_SCODE	P0DPU1	CRISP family. Venom allergen 5-like subfamily	Scoloptoxin SSD976	Ion channel inhibitor activity	2.8e-27		y
(Vlasenko et al., 2022)	Baseodiscus unicolor	Gene.59910_B_unicolor_9247_g.59910_m.59910	TX14B_SCODE	P0DPU6	Scoloptoxin-11 family	Scoloptoxin SSD20	Ion channel inhibitor activity	1.6e-11		y
(Vlasenko et al., 2022)	Baseodiscus unicolor	Gene.75161_B_unicolor_13935_g.75161_m.75161	TXB3A_SCODE	P0DQA5	Scoloptoxin-11 family	U-scoloptoxin(11)-Ssd3a	Ion channel inhibitor activity	6.2e-06		y
(Vlasenko et al., 2022)	Baseodiscus unicolor	Gene.158425_B_unicolor_118108_g.158425_m.158425	SL6_DABSI	Q4PRC7	Snaclec family	Snaclec 6	Hemostasis impairing toxin	2.2e-09		y
(Vlasenko et al., 2022)	Baseodiscus unicolor	Gene.148898_B_unicolor_90567_g.148898_m.148898	SLRB_BITRH	I7ICN3	Snaclec family	Snaclec rhinocetin subunit beta	Hemostasis impairing toxin	5.7e-12		y
(Vlasenko et al., 2022)	Baseodiscus unicolor	Gene.72526_B_unicolor_13001_g.72526_m.72526	SLAB_BOTJA	Q56EB0	Snaclec family	Snaclec bothrojaracin subunit beta	Hemostasis impairing toxin	4.3e-10		y
(Vlasenko et al., 2022)	Baseodiscus unicolor	Gene.30482_B_unicolor_3180_g.30482_m.30482	STXA_SYNHO	Q98989	SNTX/VTX toxin family	Stonustoxin subunit alpha	Hemostasis impairing toxin	6.2e-87		y
(Vlasenko et al., 2022)	Baseodiscus unicolor	Gene.132857_B_unicolor_58073_g.132857_m.132857	STXB_SYNVE	A0ZSK4	SNTX/VTX toxin family	Neoverrucotoxin subunit beta	Hemostasis impairing toxin	4.9e-53		y
(Vlasenko et al., 2022)	Baseodiscus unicolor	Gene.124185_B_unicolor_46399_g.124185_m.124185	LECM1_HYDHA	A3FM55	True venom lectin family	C-type lectin 1	Hemostasis impairing toxin	1.1e-11		y
(Vlasenko et al., 2022)	Baseodiscus unicolor	Gene.73465_B_unicolor_13314_g.73465_m.73465	IGFBP_CUPSA	G4V4G1	IGFBP family	Insulin-like growth factor-binding protein-related protein 1	Other toxins candidates	2e-56		y
(Vlasenko et al., 2022)	Baseodiscus unicolor	Gene.133104_B_unicolor_58427_g.133104_m.133104	VP302_LYCMC	P0CJ14	IGFBP family	Venom protein 302	Other toxins candidates	1.2e-12		y
(Vlasenko et al., 2022)	Baseodiscus unicolor	Gene.161711_B_unicolor_129356_g.161711_m.161711	CTHA2_CONVC	A0A0F7Z3J2	Glycoprotein hormones subunit alpha family	Thyrostimulin alpha-2 subunit	Other toxins candidates	9.3e-12		y
(Vlasenko et al., 2022)	Baseodiscus unicolor	Gene.79949_B_unicolor_15712_g.79949_m.79949	CPROH_CONVC	A0A0F7YYX3	LDL-receptor class A domain	Neuropeptide prohormone-4	Other toxins candidates	4.1e-24		y
(Whelan et al., 2014)	Cerebratulus marginatus	Cm5	CXA3_CERLA	P01527	Cytotoxin A-III - like	Cerebratulus toxin A-III	Pore-forming toxins	5e-16	CRPeptide	y		KRQTGFLDCQRMLHCNAMEMAERIACKTMCLARERFWQTCGANGAASDDTEMCNEEMANTVEGAGGKFELTDKRVENMIDIVLPKP
(Whelan et al., 2014)	Cerebratulus marginatus	Cm3	ACTP2_MONPT	Q76CA2	The pore-forming equinatoxin (equinatoxin) family	Echotoxin-2	Pore-forming toxins	3e-10		y
(Whelan et al., 2014)	Cerebratulus marginatus	Cm2	DNA2_ACAPL	Q75WF2	DNase II family	Plancitoxin-1	Enzymes	8e-57		y
(Whelan et al., 2014)	Cerebratulus marginatus	Cm1	STXA_SYNVE	A0ZSK3	SNTX/VTX toxin family	neoverrucotoxin subunit alpha	Hemostasis impairing toxin	1e-37		y
(Whelan et al., 2014)	Cerebratulus marginatus	Cm4	CTX_SEPES	B2DCR8	EGF-like, Sushi, TSP type-1, LDL-receptor class A	SE-cephalotoxin	Other toxins candidates			y
(Vlasenko et al., 2022)	Hubrechtella ijimai	Gene.85849_h_ijimai_63935_g.85849_m.85849	TU92_POLAB	P0DKT1	Conopeptide P-like superfamily	Turripeptide Pal9.2	Neurotoxins	5.3e-10		y
(Vlasenko et al., 2022)	Hubrechtella ijimai	Gene.48764_h_ijimai_18798_g.48764_m.48764	ACTP_CONCN	P0DKQ8	Actinoporin family. Conoidea subfamily	Conoporin-Cn1	Pore-forming toxins	4.7e-06		y
(Vlasenko et al., 2022)	Hubrechtella ijimai	Gene.57253_h_ijimai_26396_g.57253_m.57253	CXA3_CERLA	P01527	Cytotoxin A-III - like	Cerebratulus toxin A-III	Pore-forming toxins	4.9e-09	CRPeptide	y		MKIFFAIVLVSALVLACHSHAVSKRWTVPSNIHSSDCQKRVCSEGGIAEKGFCKGYCLMRKRIWQKCTADKSYFICKELVLQALEALTDSMPGIIKAVKGAL
(Vlasenko et al., 2022)	Hubrechtella ijimai	Gene.16805_h_ijimai_3077_g.16805_m.16805	PV21_POMMA	P0DQO9	MACPF domain	Perivitellin-2 67 kDa subunit	Pore-forming toxins	3e-74		y
(Vlasenko et al., 2022)	Hubrechtella ijimai	Gene.38018_h_ijimai_11669_g.38018_m.38018	A1H2_LOXHI	C0JAT5	Arthropod phospholipase D family. Class II subfamily	Dermonecrotic toxin LhSicTox-alphaIA1ii	Enzymes	1.3e-47		y
(Vlasenko et al., 2022)	Hubrechtella ijimai	Gene.53539_h_ijimai_22853_g.53539_m.53539	A51_LOXIN	A4USB4	Arthropod phospholipase D family. Class II subfamily. Class iia sub-subfamily	Dermonecrotic toxin LiSicTox-alphaV1	Enzymes	2.7e-14		y
(Vlasenko et al., 2022)	Hubrechtella ijimai	Gene.43821_h_ijimai_15293_g.43821_m.43821	BIB11_SICTE	A0A0D4WV12	Arthropod phospholipase D family. Class II subfamily. Class iia sub-subfamily	Dermonecrotic toxin StSicTox-betaIB1i	Enzymes	2.4e-43		y
(Vlasenko et al., 2022)	Hubrechtella ijimai	Gene.84678_h_ijimai_62109_g.84678_m.84678	TREA_PIMHY	Q8MMG9	Glycosyl hydrolase 37 family	Trehalase	Enzymes	1.7e-26		y
(Vlasenko et al., 2022)	Hubrechtella ijimai	Gene.42207_h_ijimai_14250_g.42207_m.42207	PDE_NAJAT	A0A2D0TC04	Nucleotide pyrophosphatase/phosphodiesterase family	Venom phosphodiesterase	Enzymes	1e-89		y
(Vlasenko et al., 2022)	Hubrechtella ijimai	Gene.19434_h_ijimai_3830_g.19434_m.19434	PDE2_CROAD	J3SBP3	Nucleotide pyrophosphatase/phosphodiesterase family	Venom phosphodiesterase 2	Enzymes	3.1e-21		y
(Vlasenko et al., 2022)	Hubrechtella ijimai	Gene.59761_h_ijimai_28983_g.59761_m.59761	PA2_URTCR	A7LCJ2	Phospholipase A2 family	Phospholipase A2 A2-actitoxin-Ucs2a	Enzymes	5.7e-21		y
(Vlasenko et al., 2022)	Hubrechtella ijimai	Gene.67873_h_ijimai_38275_g.67873_m.67873	PA2B_BUNCE	Q9DF52	Phospholipase A2 family. Group I sub-family. D49 sub-subfamily	Basic phospholipase A2 KPA2	Enzymes	3.1e-14		y
(Vlasenko et al., 2022)	Hubrechtella ijimai	Gene.96797_h_ijimai_81889_g.96797_m.96797	PA2B1_ACAAN	P81236	Phospholipase A2 family. Group I sub-family. D49 sub-subfamily	Basic phospholipase A2 acanthin-1	Enzymes	2.1e-17		y
(Vlasenko et al., 2022)	Hubrechtella ijimai	Gene.93238_h_ijimai_75856_g.93238_m.93238	PA2B_DABRR	P81458	Phospholipase A2 family. Group II subfamily. D49 sub-subfamily	Basic phospholipase A2 RVV-VD	Enzymes	1.3e-15		y
(Vlasenko et al., 2022)	Hubrechtella ijimai	Gene.40461_h_ijimai_13161_g.40461_m.40461	PA2BB_TRIST	Q6H3C5	Phospholipase A2 family. Group II subfamily. D49 sub-subfamily	Basic phospholipase A2 Ts-G6D49	Enzymes	1.4e-19		y
(Vlasenko et al., 2022)	Hubrechtella ijimai	Gene.61429_h_ijimai_30714_g.61429_m.61429	PA2A2_HELSU	P80003	Phospholipase A2 family. Group III subfamily	Acidic phospholipase A2 PA4	Enzymes	2.4e-30		y
(Vlasenko et al., 2022)	Hubrechtella ijimai	Gene.94293_h_ijimai_77673_g.94293_m.94293	HEMI1_HEMLE	A0A1L4BJ46	Phospholipase A2 family. Group III subfamily	Phospholipase A2 hemilipin	Enzymes	3.8e-07		y
(Vlasenko et al., 2022)	Hubrechtella ijimai	Gene.78870_h_ijimai_53264_g.78870_m.78870	VM3_NAJAT	A8QL59	Venom metalloproteinase (M12B) family. P-III subfamily. P-iiia subsubfamily	Zinc metalloproteinase-disintegrin-like NaMP	Enzymes	7.8e-10		y
(Vlasenko et al., 2022)	Hubrechtella ijimai	Gene.79950_h_ijimai_54868_g.79950_m.79950	VM2AG_GLOHA	Q8AWX7	Venom metalloproteinase (M12B) family. P-II subfamily. P-IIb sub-subfamily	Zinc metalloproteinase-disintegrin agkistin	Enzymes	5.6e-19		y
(Vlasenko et al., 2022)	Hubrechtella ijimai	Gene.55378_h_ijimai_24527_g.55378_m.55378	ALL6_APICE	A0A2R4SV19	Serine protease inhibitor-like (TIL domain-containing) family	Venom serine protease inhibitor	Proteinase inhibitors	1.3e-06		y
(Vlasenko et al., 2022)	Hubrechtella ijimai	Gene.54210_h_ijimai_23459_g.54210_m.54210	VKT2_NAJNI	P00986	Venom Kunitz-type family	Kunitz-type serine protease inhibitor 2	Proteinase inhibitors	1.5e-13		y
(Vlasenko et al., 2022)	Hubrechtella ijimai	Gene.39354_h_ijimai_12494_g.39354_m.39354	VKT2_BITGA	Q6T6S5	Venom Kunitz-type family	Kunitz-type serine protease inhibitor bitisilin-2	Proteinase inhibitors	9.4e-15	CRPeptide	y		MNESGAILGLCLTGLLISMVGAAPAKDVCKGINCEGEGLKCVPHRICIVKPCGHSYIAHCIPDPDADVCHLPVDGSVCLGKFQRVYYNAASGRCEWFEFGGCDGNGNRFRTVEDCEKKCIHHQ
(Vlasenko et al., 2022)	Hubrechtella ijimai	Gene.76307_h_ijimai_49575_g.76307_m.76307	VKT1_BITGA	Q6T6T5	Venom Kunitz-type family	Kunitz-type serine protease inhibitor bitisilin-1	Proteinase inhibitors	1.5e-19	CRPeptide	y		PTQYFAIMKFLLVLACLVAAAAAVPSVCNLPAETGPCLGYFPRFYYNAKDGDCKQFVYGGCVGNGNNFETYIQCHTTCR
(Vlasenko et al., 2022)	Hubrechtella ijimai	Gene.46349_h_ijimai_17045_g.46349_m.46349	ATPI1_ACTTE	A0A6P8HC43	Venom Kunitz-type family. Sea anemone type 2 potassium channel toxin subfamily	Actinia tenebrosa protease inhibitors	Proteinase inhibitors	4.7e-36		y
(Vlasenko et al., 2022)	Hubrechtella ijimai	Gene.24894_h_ijimai_5652_g.24894_m.24894	MR30_CONMR	A1BQQ5	CRISP family	Cysteine-rich venom protein Mr30	Ion channel inhibitor activity	1.9e-34		y
(Vlasenko et al., 2022)	Hubrechtella ijimai	Gene.49571_h_ijimai_19458_g.49571_m.49571	CRVP1_PSEPL	Q2XXQ3	CRISP family	Cystein-rich venom protein ENH1	Ion channel inhibitor activity	9e-39		y
(Vlasenko et al., 2022)	Hubrechtella ijimai	Gene.54175_h_ijimai_23430_g.54175_m.54175	CRVP2_HYDHA	Q8UW11	CRISP family	Cysteine-rich venom protein 2	Ion channel inhibitor activity	2.6e-19		y
(Vlasenko et al., 2022)	Hubrechtella ijimai	Gene.39233_h_ijimai_12425_g.39233_m.39233	CRVP_AUSSU	A8S6B6	CRISP family	Cysteine-rich venom protein	Ion channel inhibitor activity	1e-18		y
(Vlasenko et al., 2022)	Hubrechtella ijimai	Gene.33916_h_ijimai_9465_g.33916_m.33916	CRVP_LATSE	Q8JI38	CRISP family	Cysteine-rich venom protein latisemin	Ion channel inhibitor activity	6.3e-19		y
(Vlasenko et al., 2022)	Hubrechtella ijimai	Gene.48497_h_ijimai_18587_g.48497_m.48497	TX31_CONTE	Q7YT83	CRISP family	Cysteine-rich venom protein	Ion channel inhibitor activity	1.8e-23		y
(Vlasenko et al., 2022)	Hubrechtella ijimai	Gene.41400_h_ijimai_13775_g.41400_m.41400	VA576_SCODE	P0DPU1	CRISP family. Venom allergen 5-like subfamily	Scoloptoxin SSD976	Ion channel inhibitor activity	1.3e-26		y
(Vlasenko et al., 2022)	Hubrechtella ijimai	Gene.78783_h_ijimai_53131_g.78783_m.78783	VA5_TITSE	P85840	CRISP family. Venom allergen 5-like subfamily	Venom allergen 5	Ion channel inhibitor activity	1.4e-07		y
(Vlasenko et al., 2022)	Hubrechtella ijimai	Gene.76159_h_ijimai_49380_g.76159_m.76159	SL124_ECHOC	B5U6Y6	Snaclec family	Snaclec CTL-Eoc124	Hemostasis impairing toxin	3.5e-06		y
(Vlasenko et al., 2022)	Hubrechtella ijimai	Gene.93937_h_ijimai_77005_g.93937_m.93937	SLAD_MACLB	B4XSY8	Snaclec family	Snaclec A13	Hemostasis impairing toxin	2e-08		y
(Vlasenko et al., 2022)	Hubrechtella ijimai	Gene.87733_h_ijimai_66957_g.87733_m.87733	SLA_PROFL	Q7LZ71	Snaclec family	Snaclec coagulation factor IX-binding protein subunit A	Hemostasis impairing toxin	3.1e-09		y
(Vlasenko et al., 2022)	Hubrechtella ijimai	Gene.54259_h_ijimai_23503_g.54259_m.54259	SLBB_TRIAB	P81116	Snaclec family	Snaclec alboaggregin-B subunit beta	Hemostasis impairing toxin	1.7e-11		y
(Vlasenko et al., 2022)	Hubrechtella ijimai	Gene.15901_h_ijimai_2845_g.15901_m.15901	STXB_SYNVE	A0ZSK4	SNTX/VTX toxin family	Neoverrucotoxin subunit beta	Hemostasis impairing toxin	2.1e-96		y
(Vlasenko et al., 2022)	Hubrechtella ijimai	Gene.62213_h_ijimai_31569_g.62213_m.62213	CTXA_SCOPL	A0A2P1BRQ0	SNTX/VTX toxin family	Cytolytic toxin-alpha	Hemostasis impairing toxin	1.6e-31		y
(Vlasenko et al., 2022)	Hubrechtella ijimai	Gene.88129_h_ijimai_67546_g.88129_m.88129	LEC1_LEIMD	A7X401	True venom lectin family	C-type lectin lectoxin-Lei1	Hemostasis impairing toxin	2.6e-06		y
(Vlasenko et al., 2022)	Hubrechtella ijimai	Gene.72600_h_ijimai_44478_g.72600_m.72600	LECM1_HYDHA	A3FM55	True venom lectin family	C-type lectin 1	Hemostasis impairing toxin	1.8e-09		y
(Vlasenko et al., 2022)	Hubrechtella ijimai	Gene.57892_h_ijimai_27009_g.57892_m.57892	BM8E_BOMMX	Q8JFX9	AVIT (prokineticin) family	Prokineticin Bm8-e	Other toxins candidates	2.9e-06		y
(Vlasenko et al., 2022)	Hubrechtella ijimai	Gene.62342_h_ijimai_31711_g.62342_m.62342	CTX_SEPES	B2DCR8	EGF-like, Sushi, TSP type-1, LDL-receptor class A	SE-cephalotoxin	Other toxins candidates	1.8e-28		y
(Vlasenko et al., 2022)	Hubrechtella ijimai	Gene.33729_h_ijimai_9376_g.33729_m.33729	IGFBP_CUPSA	G4V4G1	IGFBP family	Insulin-like growth factor-binding protein-related protein 1	Other toxins candidates	2.1e-53		y
(Vlasenko et al., 2022)	Lineus longissimus	Gene.137391_l_long35194_g.137391_m.137391	TX22A_PLETR	P34079	Neurotoxin 02 (plectoxin) family. 02 (plectoxin) subfamily	Omega-plectoxin-Pt1a	Neurotoxins	2.5e-06		y
(Whelan et al., 2014)/(Vlasenko et al., 2022)	Lineus longissimus	Llo4/Gene.136669_l_long34583_g.136669_m.136669	CXA3_CERLA	P01527	Cytotoxin A-III - like	Cerebratulus toxin A-III	Pore-forming toxins	2e-45		y
(Vlasenko et al., 2022)	Lineus longissimus	Gene.63359_l_long8572_g.63359_m.63359	PV21_POMMA	P0DQO9	MACPF domain	Perivitellin-2 67 kDa subunit	Pore-forming toxins	2.4e-89		y
(Vlasenko et al., 2022)	Lineus longissimus	Gene.130745_l_long30563_g.130745_m.130745	A1L1_LOXSA	C0JAU7	Arthropod phospholipase D family. Class II subfamily	A1L1_LOXSA	Enzymes	4.7e-35		y
(Whelan et al., 2014)/(Vlasenko et al., 2022)	Lineus longissimus	Llo2/Gene.110707_l_long21360_g.110707_m.110707	DNA2_ACAPL	Q75WF2	DNase II family	Plancitoxin-1	Enzymes	4.2e-94		y
(Vlasenko et al., 2022)	Lineus longissimus	Gene.48707_l_long5836_g.48707_m.48707	OXLA_CALRH	P81382	Flavin monoamine oxidase family. FIG1 subfamily	L-amino-acid oxidase	Enzymes	3e-44		y
(Vlasenko et al., 2022)	Lineus longissimus	Gene.125889_l_long27832_g.125889_m.125889	FA5_PSETE	Q593B6	Multicopper oxidase family	Coagulation factor V	Enzymes	2.5e-24		y
(Vlasenko et al., 2022)	Lineus longissimus	Gene.131057_l_long30751_g.131057_m.131057	NATT4_THANI	Q66S13	Natterin family	Natterin-4	Enzymes	1.5e-07		y
(Vlasenko et al., 2022)	Lineus longissimus	Gene.107060_l_long20049_g.107060_m.107060	PA2B_MICCO	Q8AXW7	Phospholipase A2 family. Group I subfamily. D49 sub-subfamily	Basic phospho-lipase A2	Enzymes	1.2e-19		y
(Vlasenko et al., 2022)	Lineus longissimus	Gene.139946_l_long37449_g.139946_m.139946	PA2A2_HELSU	P80003	Phospholipase A2 family. Group III subfamily	Acidic phospholipase A2 PA4	Enzymes	4.2e-30		y
(Vlasenko et al., 2022)	Lineus longissimus	Gene.100331_l_long17837_g.100331_m.100331	PA23_HELSU	P16354	Phospholipase A2 family. Group III subfamily	Phospholipase A2 isozymes PA3A/PA3B/PA5	Enzymes	8.4e-33		y
(Vlasenko et al., 2022)	Lineus longissimus	Gene.17811_l_long1502_g.17811_m.17811	VM3_BUNMU	A8QL49	Venom metalloproteinase (M12B) family. P-III subfamily. P-iiia sub-subfamily	Zinc metalloproteinase-disintegrin-like BmMP	Enzymes	1.3e-53		y
(Vlasenko et al., 2022)	Lineus longissimus	Gene.144061_l_long42022_g.144061_m.144061	CYT_CHIGU	B1P1J3	Cystatin family	Cystatin-1	Proteinase inhibitors	3.3e-09		y
(Vlasenko et al., 2022)	Lineus longissimus	Gene.141669_l_long39209_g.141669_m.141669	IELA_ANESU	P16895	Kazal-like	PI-actitoxin-Avd5a	Proteinase inhibitors	1.6e-09	Possible CRPeptide	y
(Vlasenko et al., 2022)	Lineus longissimus	Gene.101475_l_long18215_g.101475_m.101475	SVMI1_CERCE	A8YPR9	Natriuretic peptide family	Snake venom metalloprotease inhibitor 02A10	Proteinase inhibitors	4.3e-09		y
(Vlasenko et al., 2022)	Lineus longissimus	Gene.147661_l_long47205_g.147661_m.147661	VKT2_BITGA	Q6T6S5	Venom Kunitz-type family	Kunitz-type serine protease inhibitor bitisilin-2	Proteinase inhibitors	1.6e-14	Possible CRPeptide	y		QLVNVVSHLVSCHLVFLVTIFQVFLLTLSLCAASRRFTEEACRSARCGIGEKCLAMYSCAPRPCAGGYIPRCVPDFKYAGICDLGVSPGMCMASFPRFYYSSENRECQPFIFGGCSGNGNRFDTMEECEARCKHGGSASLRSSESSESSAE
(Vlasenko et al., 2022)	Lineus longissimus	Gene.143563_l_long41377_g.143563_m.143563	VKT1D_CONCL	D2Y491	Venom Kunitz-type family	Kunitz-type serine protease inhibitor conotoxin Cal9.1d	Proteinase inhibitors	1.5e-17	Possible CRPeptide	y		MKFLFAFILALAIVSVIFARTEEEACPAGICDSNKKVLKCVARWSCQPNERCADWSGGCVPDHTAANTCRLPLEPGPCSEGFQVWGFNSKQGQCEQFTYGGCQGNGNRFESIRECENRCLMV
(Vlasenko et al., 2022)	Lineus longissimus	Gene.138804_l_long36403_g.138804_m.138804	VKT1A_CONCL	D2Y488	Venom Kunitz-type family	Kunitz-type serine protease inhibitor conotoxin Cal9.1a	Proteinase inhibitors	2.2e-17	Possible CRPeptide	y		MKFLFAFILALAIVSVIFARTEEEACPAGRCVSENKALKCVARWSCQPKERCGDQGTWIGGCVPDHTAANTCKLPLETGPCRAGFRVWGFNSKQGQCEQFTYGGCQGNGNRFESKTECEGRCLLMA
(Vlasenko et al., 2022)	Lineus longissimus	Gene.87468_l_long14140_g.87468_m.87468	VKT2H_HETCR	P0DL86	Venom Kunitz-type family. Sea anemone type 2 potassium channel toxin subfamily	PI-stichotoxin-Hcr2h	Proteinase inhibitors	4.4e-16		y
(Vlasenko et al., 2022)	Lineus longissimus	Gene.127205_l_long28520_g.127205_m.127205	VKT12_MESMA	P0DJ47	Venom Kunitz-type family. Scorpion delta-Ktx subfamily. Delta-Ktx 1 sub-subfamily	Kunitz-type serine protease inhibitor BmKTT-3	Proteinase inhibitors	6.7e-15	Possible CRPeptide	y		MKAALMLVLALVLVVGVHSYDSQCQMEADPGPCRGNIILYYFDTETESCRLFTFGGCKGNANRFPNKAACEEVCMYKSVYDEK
(Vlasenko et al., 2022)	Lineus longissimus	Gene.140308_l_long37783_g.140308_m.140308	VKT11_HOFGE	P0C8W3	Venom Kunitz-type family. Scorpion delta-Ktx subfamily. Delta-Ktx 1 sub-subfamily	Kunitz-type serine protease inhibitor Hg1	Proteinase inhibitors	2.6e-15		y
(Jacobsson et al., 2018)	Lineus longissimus	---	NEMA1_LINLO	P0DM24	Nemertide family	Nemertide alpha-1	Ion channel inhibitor activity				y(mucus)
(Vlasenko et al., 2022)	Lineus longissimus	Gene.157145_l_long67833_g.157145_m.157145	CRVP_VIPBN	B7FDI0	CRISP family	Cysteine-rich venom protein	Ion channel inhibitor activity	2.6e-13		y
(Vlasenko et al., 2022)	Lineus longissimus	Gene.130943_l_long30684_g.130943_m.130943	CRVP_NOTSC	Q3SB04	CRISP family	Cysteine-rich venom protein pseudechetoxin-like	Ion channel inhibitor activity	8e-18		y
(Vlasenko et al., 2022)	Lineus longissimus	Gene.142151_l_long39713_g.142151_m.142151	CRIS3_HUMAN	P54108	CRISP family	Cysteine-rich secretory protein 3	Ion channel inhibitor activity	2.2e-30		y
(Vlasenko et al., 2022)	Lineus longissimus	Gene.122600_l_long26276_g.122600_m.122600	CRVP_PSEPO	Q8AVA3	CRISP family	Cysteine-rich venom protein pseudecin	Ion channel inhibitor activity	7.5e-33		y
(Vlasenko et al., 2022)	Lineus longissimus	Gene.73577_l_long10775_g.73577_m.73577	CRVP_AUSSU	A8S6B6	CRISP family	Cysteine-rich venom protein	Ion channel inhibitor activity	2.8e-36		y
(Vlasenko et al., 2022)	Lineus longissimus	Gene.90326_l_long14917_g.90326_m.90326	CRVP_PSEAU	Q8AVA4	CRISP family	Cysteine-rich venom protein pseudechetoxin	Ion channel inhibitor activity	8.9e-38		y
(Vlasenko et al., 2022)	Lineus longissimus	Gene.121444_l_long25753_g.121444_m.121444	MR30_CONMR	A1BQQ5	CRISP family	Cysteine-rich venom protein Mr30	Ion channel inhibitor activity	1.6e-37		y
(Vlasenko et al., 2022)	Lineus longissimus	Gene.125968_l_long27877_g.125968_m.125968	CRVP_LATSE	Q8JI38	CRISP family	Cysteine-rich venom protein latisemin	Ion channel inhibitor activity	1.7e-15		y
(Vlasenko et al., 2022)	Lineus longissimus	Gene.123301_l_long26609_g.123301_m.123301	VA543_SCODE	P0DPU2	CRISP family. Venom allergen 5-like subfamily	Scoloptoxin SSD43	Ion channel inhibitor activity	6e-27		y
(Vlasenko et al., 2022)	Lineus longissimus	Gene.119454_l_long24839_g.119454_m.119454	TXB3A_SCODE	P0DQA5	Scoloptoxin-11 family	U-scoloptoxin(11)-Ssd3a	Ion channel inhibitor activity	2e-07		y
(Vlasenko et al., 2022)	Lineus longissimus	Gene.141292_l_long38803_g.141292_m.141292	SLCB_DEIAC	Q9DEA1	Snaclec family	Snaclec agkicetin-C subunit beta	Hemostasis impairing toxin	4.2e-08		y
(Whelan et al., 2014)	Lineus longissimus	Llo1	STXB_SYNVE	A0ZSK4	SNTX/VTX toxin family	Neoverrucotoxin subunit beta	Hemostasis impairing toxin	7e-82
(Vlasenko et al., 2022)	Lineus longissimus	Gene.102923_l_long18662_g.102923_m.102923	SLDB_TRIAB	P0DM39	Snaclec family	Snaclec alboaggregin-D subunit beta	Hemostasis impairing toxin	3.6e-10		y
(Vlasenko et al., 2022)	Lineus longissimus	Gene.112660_l_long22103_g.112660_m.112660	SLLC1_MACLB	Q7T045	Snaclec family	Snaclec coagulation factor X-activating enzyme light chain 1	Hemostasis impairing toxin	1.9e-12		y
(Vlasenko et al., 2022)	Lineus longissimus	Gene.9577_l_long658_g.9577_m.9577	SL3_SISCA	B0VXV2	Snaclec family	Snaclec 3	Hemostasis impairing toxin	2.4e-13		y
(Vlasenko et al., 2022)	Lineus longissimus	Gene.67592_l_long9457_g.67592_m.67592	SLA_BITAR	Q7LZK5	Snaclec family	Snaclec bitiscetin subunit alpha	Hemostasis impairing toxin	3.3e-14		y
(Vlasenko et al., 2022)	Lineus longissimus	Gene.146352_l_long45155_g.146352_m.146352	LECG1_BUNMU	Q90WI6	True venom lectin family	C-type lectin BML-1	Hemostasis impairing toxin	5.1e-09		y
(Vlasenko et al., 2022)	Lineus longissimus	Gene.102764_l_long18613_g.102764_m.102764	LEC1_MICCO	C6JUN9	True venom lectin family	C-type lectin	Hemostasis impairing toxin	7.8e-08		y
(Vlasenko et al., 2022)	Lineus longissimus	Gene.99209_l_long17495_g.99209_m.99209	LECM1_PHIOL	A7X406	True venom lectin family	C-type lectin lectoxin-Phi1	Hemostasis impairing toxin	5e-10		y
(Vlasenko et al., 2022)	Lineus longissimus	Gene.38449_l_long4188_g.38449_m.38449	CCAP_CONVL	E3PQQ8	Conocap - like	ConoCAP	Other toxins candidates	8.7e-07		y
(Whelan et al., 2014)	Lineus longissimus	Llo3	CTX_SEPES	B2DCR8	EGF-like, Sushi, TSP type-1, LDL-receptor class A	SE-cephalotoxin	Other toxins candidates	1e-68
(Vlasenko et al., 2022)	Lineus longissimus	Gene.123598_l_long26751_g.123598_m.123598	TX18A_MANRB	A0A6G9KJM3	EGF domain peptide family	U18-myrmicitoxin-Mri1a	Other toxins candidates	7.7e-07		y
(Vlasenko et al., 2022)	Lineus longissimus	Gene.117298_l_long23931_g.117298_m.117298	CTHA2_CONVC	A0A0F7Z3J2	Glycoprotein hormones subunit alpha family	Thyrostimulin alpha-2 subunit	Other toxins candidates	7.4e-19		y
(Vlasenko et al., 2022)	Lineus longissimus	Gene.120462_l_long25319_g.120462_m.120462	CTHB5_CONVC	A0A0F7YZI5	Glycoprotein hormones subunit beta family	Thyrostimulin beta-5 subunit	Other toxins candidates	9.9e-19		y
(Vlasenko et al., 2022)	Lineus longissimus	Gene.151742_l_long54638_g.151742_m.151742	VP302_LYCMC	P0CJ14	IGFBP family	Venom protein 302	Other toxins candidates	1.8e-08		y
(Vlasenko et al., 2022)	Lineus longissimus	Gene.129083_l_long29578_g.129083_m.129083	IGFBP_CUPSA	G4V4G1	IGFBP family	Insulin-like growth factor-binding protein-related protein 1	Other toxins candidates	6.2e-52		y
(Vlasenko et al., 2022)	Lineus longissimus	Gene.100267_l_long17817_g.100267_m.100267	INS2C_CONFO	A0A0B5A7N5	Insulin family	Con-Ins F2c	Other toxins candidates	9.3e-09		y
(Vlasenko et al., 2022)	Lineus longissimus	Gene.109882_l_long21067_g.109882_m.109882	INS1_CONIM	A0A0B5A7M7	Insulin family	Con-Ins Im1	Other toxins candidates	2.6e-14		y
(Vlasenko et al., 2022)	Lineus longissimus	Gene.99182_l_long17485_g.99182_m.99182	CPROH_CONVC	A0A0F7YYX3	LDL-receptor class A domain	Neuropeptide prohormone-4	Other toxins candidates	8.6e-24		y
(Vlasenko et al., 2022)	Lineus longissimus	Gene.71709_l_long10348_g.71709_m.71709	NGFV1_PSEAU	Q3HXY3	NGF-beta family	Venom nerve growth factor 1	Other toxins candidates	1.8e-12		y
(Vlasenko et al., 2022)	Lineus ruber	Gene.59713_L_ruber_19170_g.59713_m.59713	ACTP1_TERAN	P0DN66	Actinoporin family. Conoidea subfamily	Tereporin-Ca1	Pore-forming toxins	2.1e-28		y
(Whelan et al., 2014)/(Vlasenko et al., 2022)	Lineus ruber	Lr5/Gene.88551_L_ruber_53287_g.88551_m.88551	CXA3_CERLA	P01527	Cytotoxin A-III - like	Cerebratulus toxin A-III	Pore-forming toxins	7.9e-42	CRPeptide	y		VAAISWPAYPGNEGIRSSVCQKKLNCANNNIVTRLATCKGFCLGRKRFWQKCGKNGSKSKSKICNAVLAQAAEKAGKGLMKVSDAAVKAIVGLAIGAIAGKK
(Whelan et al., 2014)	Lineus ruber	Lr3	ACTP2_MONPT	Q76CA2	The pore-forming equinatoxin (equinatoxin) family	echotoxin-2	Pore-forming toxins	4e-25
(Vlasenko et al., 2022)	Lineus ruber	Gene.29509_L_ruber_5163_g.29509_m.29509	PV21_POMMA	P0DQO9	MACPF domain	Perivitellin-2 67 kDa subunit	Pore-forming toxins	3.9e-92		y
(Vlasenko et al., 2022)	Lineus ruber	Gene.50684_L_ruber_13690_g.50684_m.50684	A1LB1_LOXAR	Q4ZFU2	Arthropod phospholipase D family. Class II subfamily	Dermonecrotic toxin LarSicTox-alphaIB2bi	Enzymes	1.6e-29		y
(Vlasenko et al., 2022)	Lineus ruber	Gene.40924_L_ruber_9156_g.40924_m.40924	A4A1_LOXIN	P0DM60	Arthropod phospholipase D family. Class II subfamily. Class iia sub-subfamily	Dermonecrotic toxin LiSicTox-alphaIVA1	Enzymes	1.7e-39		y
(Vlasenko et al., 2022)	Lineus ruber	Gene.95693_L_ruber_66547_g.95693_m.95693	B1Q_LOXIN	Q1W694	Arthropod phospholipase D family. Class II subfamily. Class iib sub-subfamily	Dermonecrotic toxin LiSicTox-betaID1	Enzymes	3.1e-13		y
(Vlasenko et al., 2022)	Lineus ruber	Gene.89353_L_ruber_54704_g.89353_m.89353	B1H_LOXLA	Q8I912	Arthropod phospholipase D family. Class II subfamily. Class iib sub-subfamily	Dermonecrotic toxin LlSicTox-betaIA1	Enzymes	7e-22		y
(Vlasenko et al., 2022)	Lineus ruber	Gene.41631_L_ruber_9450_g.41631_m.41631	B1HA_LOXBO	Q5YD76	Arthropod phospholipase D family. Class II subfamily. Class iib sub-subfamily	Dermonecrotic toxin LbSicTox-betaIA1a	Enzymes	2.1e-41		y
(Whelan et al., 2014)/(Vlasenko et al., 2022)	Lineus ruber	Lr2/Gene.48438_L_ruber_12571_g.48438_m.48438	DNA2_ACAPL	Q75WF2	DNase II family	Plancitoxin-1	Enzymes	1.9e-91		y
(Vlasenko et al., 2022)	Lineus ruber	Gene.23011_L_ruber_3399_g.23011_m.23011	OXLA_BOTAT	P0CC17	Flavin monoamine oxidase family. FIG1 subfamily	L-amino-acid oxidase	Enzymes	5.9e-48		y
(Vlasenko et al., 2022)	Lineus ruber	Gene.45934_L_ruber_11378_g.45934_m.45934	PA2B_MICCO	Q8AXW7	Phospholipase A2 family. Group I subfamily. D49 sub-subfamily	Basic phospho-lipase A2	Enzymes	5e-20		y
(Vlasenko et al., 2022)	Lineus ruber	Gene.53961_L_ruber_15534_g.53961_m.53961	PA23_HELSU	P16354	Phospholipase A2 family. Group III subfamily	Phospholipase A2 isozymes PA3A/PA3B/PA5	Enzymes	6.8e-30		y
(Vlasenko et al., 2022)	Lineus ruber	Gene.36510_L_ruber_7471_g.36510_m.36510	PA2A2_HELSU	P80003	Phospholipase A2 family. Group III subfamily	Acidic phospholipase A2 PA4	Enzymes	1.5e-32		y
(Vlasenko et al., 2022)	Lineus ruber	Gene.54609_L_ruber_15904_g.54609_m.54609	VKT31_MESMA	P0DJ50	Venom Kunitz-type family. Scorpion delta-Ktx sub-family. Delta-Ktx 3 sub-subfamily	Kunitz-type serine protease inhibitor BmKTT-2	Proteinase inhibitors	2.2e-15	Possible CRPeptide	y		MDRRTLCVLALATLLLMFGVRTTFAQAKEEACSGAKCGTGEKCEAMFSCSPKPCKGNYIPSCIPDYSYPICNLPSRTGRCYASFSRFYYNRAKGECLSFTYGGCDGNGNRFDSKEDCEKRCPHQ
(Vlasenko et al., 2022)	Lineus ruber	Gene.48539_L_ruber_12613_g.48539_m.48539	CRVP_LATSE	Q8JI38	CRISP family	Cysteine-rich venom protein latisemin	Ion channel inhibitor activity	4.9e-23		y
(Vlasenko et al., 2022)	Lineus ruber	Gene.70348_L_ruber_28288_g.70348_m.70348	GPRL1_BOVIN	Q32LB5	CRISP family	GLIPR1-like protein 1	Ion channel inhibitor activity	2.4e-25		y
(Vlasenko et al., 2022)	Lineus ruber	Gene.48775_L_ruber_12726_g.48775_m.48775	CRVP_AUSSU	A8S6B6	CRISP family	Cysteine-rich venom protein	Ion channel inhibitor activity	1.2e-28		y
(Vlasenko et al., 2022)	Lineus ruber	Gene.45105_L_ruber_10968_g.45105_m.45105	CRVP_ERYPO	Q2XXQ0	CRISP family	Cysteine-rich venom protein LIO1	Ion channel inhibitor activity	2.5e-30		y
(Vlasenko et al., 2022)	Lineus ruber	Gene.47888_L_ruber_12310_g.47888_m.47888	CRVP_PHIOL	Q09GJ9	CRISP family	Cysteine-rich venom protein	Ion channel inhibitor activity	2.7e-31		y
(Vlasenko et al., 2022)	Lineus ruber	Gene.50154_L_ruber_13416_g.50154_m.50154	MR30_CONMR	A1BQQ5	CRISP family	Cysteine-rich venom protein Mr30	Ion channel inhibitor activity	6.9e-38		y
(Vlasenko et al., 2022)	Lineus ruber	Gene.57217_L_ruber_17556_g.57217_m.57217	CRVP_PSEAU	Q8AVA4	CRISP family	Cysteine-rich venom protein pseudechetoxin	Ion channel inhibitor activity	4.8e-40		y
(Vlasenko et al., 2022)	Lineus ruber	Gene.42835_L_ruber_9947_g.42835_m.42835	VA576_SCODE	P0DPU1	CRISP family. Venom allergen 5-like subfamily	Scoloptoxin SSD976	Ion channel inhibitor activity	1.1e-32		y
(Vlasenko et al., 2022)	Lineus ruber	Gene.99712_L_ruber_74618_g.99712_m.99712	NEMA1_LINLO	P0DM24	Nemertide family	Nemertide alpha-1	Ion channel inhibitor activity	1.4e-35	CRPeptide	y		ICSYRITSPYKATMKTAVFLVGLLFLGLVFADEAAIDSEFDQSIDKRGCIATGSFCTLSKGCCTKNCGWNFKCNPPNQK
(Vlasenko et al., 2022)	Lineus ruber	Gene.87032_L_ruber_50599_g.87032_m.87032	VKT5_ANEVI	P0DN09	Venom Kunitz-type family. Sea anemone type 2 potassium channel toxin subfamily	U-actitoxin-Avd3h	Ion channel inhibitor activity	4.1e-16	Possible CRPeptide	y		MKFILVTLLVAALVICSSQAREPSCSDPIVTGPCRGFFPKYGFKDGKCQRFIYGGCRGNKNNFNTEEECKKACL
(Vlasenko et al., 2022)	Lineus ruber	Gene.52300_L_ruber_14563_g.52300_m.52300	SL3_SISCA	B0VXV2	Snaclec family	Snaclec 3	Hemostasis impairing toxin	3.6e-13		y
(Vlasenko et al., 2022)	Lineus ruber	Gene.50378_L_ruber_13534_g.50378_m.50378	SLA_BITAR	Q7LZK5	Snaclec family	Snaclec bitiscetin subunit alpha	Hemostasis impairing toxin	4.7e-15		y
(Whelan et al., 2014)	Lineus ruber	Lr1	STXA_SYNHO	Q98989	SNTX/VTX toxin family	Stonustoxin subunit alpha	Hemostasis impairing toxin	2e-06
(Vlasenko et al., 2022)	Lineus ruber	Gene.19632_L_ruber_2633_g.19632_m.19632	STXB_SYNVE	A0ZSK4	SNTX/VTX toxin family	Neoverrucotoxin subunit beta	Hemostasis impairing toxin	2.5e-99		y
(Vlasenko et al., 2022)	Lineus ruber	Gene.82960_L_ruber_44078_g.82960_m.82960	LECM1_PHIOL	A7X406	True venom lectin family	C-type lectin lectoxin-Phi1	Hemostasis impairing toxin	1.9e-15		y
(Vlasenko et al., 2022)	Lineus ruber	Gene.62977_L_ruber_21677_g.62977_m.62977	CTHA2_CONVC	A0A0F7Z3J2	Glycoprotein hormones subunit alpha family	Thyrostimulin alpha-2 subunit	Other toxins candidates	6.6e-20		y
(Vlasenko et al., 2022)	Lineus ruber	Gene.64507_L_ruber_22903_g.64507_m.64507	CTHB5_CONVC	A0A0F7YZI5	Glycoprotein hormones subunit beta family	Thyrostimulin beta-5 subunit	Other toxins candidates	2.1e-18		y
(Vlasenko et al., 2022)	Lineus ruber	Gene.22728_L_ruber_3330_g.22728_m.22728	IGFBP_CUPSA	G4V4G1	IGFBP family	Insulin-like growth factor-binding protein-related protein 1	Other toxins candidates	1.3e-51		y
(Vlasenko et al., 2022)	Lineus ruber	Gene.29081_L_ruber_5035_g.29081_m.29081	CPROH_CONVC	A0A0F7YYX3	LDL-receptor class A domain	Neuropeptide prohormone-4	Other toxins candidates	1.7e-24		y
(Whelan et al., 2014)	Lineus ruber	Lr4	CTX_SEPES	B2DCR8	EGF-like, Sushi, TSP type-1, LDL-receptor class A	SE-cephalotoxin	Other toxins candidates	4e-67
(Vlasenko et al., 2022)	Lineus ruber	Gene.80447_L_ruber_40451_g.80447_m.80447	VCO3_OPHHA	I2C090	Venom complement C3 homolog family	Ophiophagus venom factor	Other toxins candidates	3e-19		y
(Sonoda et al., 2023)	Lineus sanguineus	Lineus_sanguineus_DN150_c0_g1_i1.p1	TAG2X_AGEOR	Q5Y4W4	Neurotoxin 01 (U2-agtx) family	U2-agatoxin-Ao1x	Neurotoxins	3.5e-05			y(mucus)
(Vlasenko et al., 2022)	Lineus sanguineus	Gene.81947_L_sanguineus_50972_g.81947_m.81947	TU91_LOPOL	P0DKM7	Conopeptide P-like superfamily	Turripeptide Lol9.1	Neurotoxins	2.5e-07	Possible CRPeptide	y		VTNAEVYLENEIKQKYQVNPDNNTTSNAELEKPTFSIESRTITENNVIKPEINDVAIDESNNASNLQQENTNNSTKSNQVPRKALDATTTEKQSNSSETNCLKNCSFDFEPICGSDGRTYANKCFM
(Vlasenko et al., 2022)	Lineus sanguineus	Gene.86098_L_sanguineus_56633_g.86098_m.86098	TU11_LOPAL	P0DKM9	Conopeptide P-like superfamily	Turripeptide OL11-like	Neurotoxins	3.1e-08	Possible CRPeptide	y		MYAPVCGTDGRTYSNECYMNAEASCTGRDIAVLYQGVCGKVAGRVLLSTPNISDCGNELSACTRRYVQIEYKYQLYFLVLLVWL
(Vlasenko et al., 2022)	Lineus sanguineus	Gene.68419_L_sanguineus_35394_g.68419_m.68419	TXL1_PHONI	P17727	Neurotoxin 04 (omega-agtx) family. 02 (Tx1) subfamily	Mu-ctenitoxin-Pn1a	Neurotoxins	4.6e-06	Possible CRPeptide	y		MRSALVLLVAVFVTASFVIEDARAQLGACANLGESCGLGYNRNCCGENLACACDSRRENCRCRMYCNRCNEVCVNG
(Vlasenko et al., 2022)	Lineus sanguineus	Gene.74066_L_sanguineus_41516_g.74066_m.74066	H3A08_CYRHA	D2Y1Z8	Neurotoxin 10 (Hwtx-1) family. 15 (Hntx-3) subfamily	Hainantoxin-III 8	Neurotoxins	1.2e-07	Possible CRPeptide	y		MKGIAVVLLLVIAVNVCLAGSFDEDMIREKRGCIGVGDPCTPGKRNCCPGWGCTKKGSKDGKHRCGNALG
(Sonoda et al., 2023)	Lineus sanguineus	Lineus_sanguineus_DN2174_c0_g1_i1.p1	H3A10_CYRHA	D2Y2D2	Neurotoxin 10 (Hwtx-1) family. 15 (Hntx-3) subfamily	Hainantoxin-III 10	Neurotoxins	5.1e-05			y(mucus)
(Vlasenko et al., 2022)/(Sonoda et al., 2023)	Lineus sanguineus	Gene.52528_L_sanguineus_21731_g.52528_m.52528/Lineus_sanguineus_DN506_c0_g1_i1.p1	CXA3_CERLA	P01527	Cytotoxin A-III - like	Cerebratulus toxin A-III	Pore-forming toxins	2.9e-47	CRPeptide	y	y(body)	MNRVQLISVFLLVLITGEMVLGISWPPYPGDQGIRSSVCQKNLGCGTKNIAVKAVCKGFCLGRKRFWQKCGKNGSNSKSKVCNAVLAHACEKAGKGLIKVTDMAVGKIVSLAAGLLGKRDMSSEQLAYFNELERRGIDFE
(Vlasenko et al., 2022)	Lineus sanguineus	Gene.82474_L_sanguineus_51662_g.82474_m.82474	PV21_POMCA	P0C8G6	MACPF domain	Perivitellin-2 67 kDa subunit	Pore-forming toxins	2.6e-15		y
(Vlasenko et al., 2022)	Lineus sanguineus	Gene.61455_L_sanguineus_28889_g.61455_m.61455	PV21_POMMA	P0DQO9	MACPF domain	Perivitellin-2 67 kDa subunit	Pore-forming toxins	1.1e-24		y
(Vlasenko et al., 2022)	Lineus sanguineus	Gene.94336_L_sanguineus_69330_g.94336_m.94336	A1LB1_LOXAR	Q4ZFU2	Arthropod phospholipase D family. Class II subfamily	Dermonecrotic toxin LarSicTox-alphaIB2bi	Enzymes	8.9e-07		y
(Vlasenko et al., 2022)	Lineus sanguineus	Gene.55261_L_sanguineus_23798_g.55261_m.55261	A1OC_LOXRU	C0JB01	Arthropod phospholipase D family. Class II subfamily	Dermonecrotic toxin LruSicTox-alphaIC1c	Enzymes	1.9e-18		y
(Vlasenko et al., 2022)	Lineus sanguineus	Gene.40396_L_sanguineus_14037_g.40396_m.40396	A1IB1_LOXIN	B2KKV6	Arthropod phospholipase D family. Class II subfamily	Dermonecrotic toxin LiSicTox-alphaIA2bi	Enzymes	2.4e-38		y
(Vlasenko et al., 2022)	Lineus sanguineus	Gene.37457_L_sanguineus_12469_g.37457_m.37457	A21_LOXAR	C0JB08	Arthropod phospholipase D family. Class II subfamily	Dermonecrotic toxin LarSicTox-alphaII1	Enzymes	1.8e-47		y
(Vlasenko et al., 2022)	Lineus sanguineus	Gene.29321_L_sanguineus_8619_g.29321_m.29321	A51_LOXIN	A4USB4	Arthropod phospholipase D family. Class II subfamily. Class iia sub-subfamily	Dermonecrotic toxin LiSicTox-alphaV1	Enzymes	4.3e-46		y
(Vlasenko et al., 2022)/(Sonoda et al., 2023)	Lineus sanguineus	Gene.59918_L_sanguineus_27583_g.59918_m.59918/Lineus_sanguineus_DN1285_c0_g1_i7.p1	DNA2_ACAPL	Q75WF2	DNase II family	Plancitoxin-1	Enzymes	6.6e-56		y
(Vlasenko et al., 2022)	Lineus sanguineus	Gene.16674_L_sanguineus_3842_g.16674_m.16674	OXLA_BOTPC	X2L4E2	Flavin mono-amine oxidase family. FIG1 subfamily	L-amino acid oxidase	Enzymes	1.2e-38		y
(Sonoda et al., 2023)	Lineus sanguineus	Lineus_sanguineus_DN4564_c0_g1_i2.p1	NATT2_THANI	Q66S21	Natterin family	Natterin-2	Enzymes	6e-10		y
(Vlasenko et al., 2022)	Lineus sanguineus	Gene.29078_L_sanguineus_8518_g.29078_m.29078	NATT4_THANI	Q66S13	Natterin family	Natterin-4	Enzymes	1.1e-11		y
(Vlasenko et al., 2022)	Lineus sanguineus	Gene.16311_L_sanguineus_3727_g.16311_m.16311	PDE2_CROAD	J3SBP3	Nucleotide pyrophosphatase/phosphodiesterase family	Venom phosphodiesterase 2	Enzymes	4e-176		y
(Vlasenko et al., 2022)/(Sonoda et al., 2023)	Lineus sanguineus	Gene.56334_L_sanguineus_24634_g.56334_m.56334/Lineus_sanguineus_DN3662_c0_g3_i2.p1	VMPA4_LOXLA	P0DM61	Metalloproteinase M12A family	Astacin-like metalloprotease toxin 4	Enzymes	5.9e-08		y	y(body)
(Vlasenko et al., 2022)	Lineus sanguineus	Gene.14943_L_sanguineus_3301_g.14943_m.14943	PA21_SCODE	P0DPT7	Phospholipase A2 family	Phospholipase A2 SSD387	Enzymes	6.9e-21		y
(Vlasenko et al., 2022)	Lineus sanguineus	Gene.107532_L_sanguineus_92735_g.107532_m.107532	PA2B_MICCO	Q8AXW7	Phospholipase A2 family. Group I subfamily. D49 sub-subfamily	Basic phospho-lipase A2	Enzymes	2.6e-06		y
(Vlasenko et al., 2022)/(Sonoda et al., 2023)	Lineus sanguineus	Gene.15767_L_sanguineus_3556_g.15767_m.15767/Lineus_sanguineus_DN78_c0_g1_i2.p1	PA2BA_BUNFA	P14411	Phospholipase A2 family. Group I subfamily. D49 sub-subfamily	Basic phospholipase A2 10	Enzymes	1.6e-20		y
(Vlasenko et al., 2022)	Lineus sanguineus	Gene.39305_L_sanguineus_13431_g.39305_m.39305	HEMI1_HEMLE	A0A1L4BJ46	Phospholipase A2 family. Group III subfamily	Phospholipase A2 hemilipin	Enzymes	1.7e-17		y
(Vlasenko et al., 2022)	Lineus sanguineus	Gene.35790_L_sanguineus_11591_g.35790_m.35790	PA23_HELSU	P16354	Phospholipase A2 family. Group III subfamily	Phospholipase A2 isozymes PA3A/PA3B/PA5	Enzymes	7e-29		y
(Vlasenko et al., 2022)	Lineus sanguineus	Gene.27806_L_sanguineus_7962_g.27806_m.27806	PA2A2_HELSU	P80003	Phospholipase A2 family. Group III subfamily	Acidic phospholipase A2 PA4	Enzymes	1.2e-33		y
(Sonoda et al., 2023)	Lineus sanguineus	Lineus_sanguineus_DN3711_c0_g1_i3.p1	PLB_DRYCN	F8J2D3	Phospholipase B-like family	Phospholipase-B 81	Enzymes	1.86e-168		y
(Vlasenko et al., 2022)/(Sonoda et al., 2023)	Lineus sanguineus	Gene.23027_L_sanguineus_6063_g.23027_m.23027/Lineus_sanguineus_DN3208_c0_g2_i2.p1	ACES_BUNFA	Q92035	Type-B carboxylesterase/lipase family	Acetylcholinesterase	Enzymes	1.3e-125		y
(Vlasenko et al., 2022)	Lineus sanguineus	Gene.78387_L_sanguineus_46574_g.78387_m.78387	VM1B2_BOTJR	Q7T1T4	Venom metalloproteinase (M12B) family. P-I subfamily	Snake venom metalloproteinase BjussuMP-2	Enzymes	7.3e-08		y
(Vlasenko et al., 2022)	Lineus sanguineus	Gene.86069_L_sanguineus_56583_g.86069_m.86069	VM2AB_AGKCO	Q805F6	Venom metalloproteinase (M12B) fami-ly. P-II subfamily. P-iie sub-subfamily	Zinc metalloproteinase/disintegrin	Enzymes	8.4e-06		y
(Sonoda et al., 2023)	Lineus sanguineus	Lineus_sanguineus_DN846_c0_g1_i1.p1	ATPI1_ACTTE	A0A6P8HC43	Venom Kunitz-type family. Sea anemone type 2 potassium channel toxin subfamily	Actinia tenebrosa protease inhibitors	Proteinase inhibitors	1.7e-60		y
(Sonoda et al., 2023)	Lineus sanguineus	Lineus_sanguineus_DN892_c0_g1_i1.p1	KUN_HAELO	B6ZIW0	Venom Kunitz-type family	Thrombin inhibitor hemalin	Proteinase inhibitors	1.54e-23		y
(Vlasenko et al., 2022)	Lineus sanguineus	Gene.82424_L_sanguineus_51597_g.82424_m.82424	VKT_BOMIG	G3LH89	Venom Kunitz-type family	Kunitz-type serine protease inhibitor Bi-KTI	Proteinase inhibitors	2.8e-11	Possible CRPeptide	y		MKNSFIFLLVAAFIAFSAEASDTICTLKLEPGHYCDGGSMSWRYGFENGSCKEFFYGGCDGNANNFQSMEECTAACH
(Vlasenko et al., 2022)	Lineus sanguineus	Gene.85469_L_sanguineus_55687_g.85469_m.85469	VKT_AUSLA	B2BS84	Venom Kunitz-type family	Putative Kunitz-type serine protease inhibitor	Proteinase inhibitors	1.6e-12		y
(Vlasenko et al., 2022)	Lineus sanguineus	Gene.66438_L_sanguineus_33458_g.66438_m.66438	VKT1A_CONCL	D2Y488	Venom Kunitz-type family	Kunitz-type serine protease inhibitor conotoxin Cal9.1a	Proteinase inhibitors	1.4e-16	CRPeptide	y		MQFHFALILALACVSVIFARTEEEACASKCDAEKALKCVARWSCQPREACGNTGDWIGLCVPDHTAANTCRLPLETGPCRALIRPWGFNRNKGQCEQFIYGGCAGNGNRFSSMKECEDRCLMK
(Vlasenko et al., 2022)	Lineus sanguineus	Gene.66701_L_sanguineus_33710_g.66701_m.66701	VKT3_BITGA	Q6T269	Venom Kunitz-type family	Kunitz-type serine protease inhibitor bitisilin-3	Proteinase inhibitors	1.2e-40		y
(Sonoda et al., 2023)	Lineus sanguineus	Lineus_sanguineus_DN9111_c0_g1_i1.p1	ANTA_HYDVU	P38977	Protease inhibitor I15 (antistasin) family	Antistasin	Proteinase inhibitors	2.4e-08		y	y(mucus/body)
(Sonoda et al., 2023)	Lineus sanguineus	Lineus_sanguineus_DN38574_c0_g1_i1.p1	TXB3A_SCODE	P0DQA5	Scoloptoxin-11 family	U-scoloptoxin(11)-Ssd3a	Ion channel inhibitor activity	5.69e-06		y
(Vlasenko et al., 2022)	Lineus sanguineus	Gene.50968_L_sanguineus_20637_g.50968_m.50968	CRVP_ERYPO	Q2XXQ0	CRISP family	Cysteine-rich venom protein LIO1	Ion channel inhibitor activity	1.5e-18		y
(Vlasenko et al., 2022)	Lineus sanguineus	Gene.35657_L_sanguineus_11530_g.35657_m.35657	CRVP_LATSE	Q8JI38	CRISP family	Cysteine-rich venom protein latisemin	Ion channel inhibitor activity	1.9e-23		y
(Vlasenko et al., 2022)	Lineus sanguineus	Gene.19374_L_sanguineus_4750_g.19374_m.19374	CRVP_PHIOL	Q09GJ9	CRISP family	Cysteine-rich venom protein	Ion channel inhibitor activity	1.3e-31		y
(Vlasenko et al., 2022)	Lineus sanguineus	Gene.45189_L_sanguineus_16826_g.45189_m.45189	MR30_CONMR	A1BQQ5	CRISP family	Cysteine-rich venom protein Mr30	Ion channel inhibitor activity	1.9e-40		y
(Vlasenko et al., 2022)/(Sonoda et al., 2023)	Lineus sanguineus	Gene.79573_L_sanguineus_47961_g.79573_m.79573/Lineus_sanguineus_DN1044_c0_g1_i1.p1	VA543_SCODE	P0DPU2	CRISP family. Venom allergen 5-like subfamily	Scoloptoxin SSD43	Ion channel inhibitor activity	3.3e-10		y	y(body)
(Vlasenko et al., 2022)	Lineus sanguineus	Gene.88376_L_sanguineus_59969_g.88376_m.88376	VA5_VESMA	P81657	CRISP family. Venom allergen 5-like subfamily	Venom allergen 5	Ion channel inhibitor activity	8.1e-17		y
(Sonoda et al., 2023)	Lineus sanguineus	Lineus_sanguineus_DN10067_c0_g1_i1.p1	VA51_VESCR	P35781	CRISP family. Venom allergen 5-like subfamily	Venom allergen 5.01	Ion channel inhibitor activity	2.15e-81		y
(Vlasenko et al., 2022)	Lineus sanguineus	Gene.68416_L_sanguineus_35392_g.68416_m.68416	VA5_POLDO	P81656	CRISP family. Venom allergen 5-like subfamily	Venom allergen 5	Ion channel inhibitor activity	1.1e-19		y
(Vlasenko et al., 2022)/(Sonoda et al., 2023)	Lineus sanguineus	Gene.38598_L_sanguineus_13043_g.38598_m.38598	VA576_SCODE	P0DPU1	CRISP family. Venom allergen 5-like subfamily	Scoloptoxin SSD976	Ion channel inhibitor activity	4.3e-28		y
(Vlasenko et al., 2022)/(Sonoda et al., 2023)	Lineus sanguineus	Gene.54610_L_sanguineus_23300_g.54610_m.54610/Lineus_sanguineus_DN83_c0_g1_i2.p1	NEMA1_LINLO	P0DM24	Nemertide family	Nemertide alpha-1	Ion channel inhibitor activity	1.5e-37	CRPeptide	y		MKTAILLLSLLFVGLVLADDSEKVASPVEIEKRGCIANGKFCTLNKGCCSKNCVWASSNSFMTCRPPGQD
(Vlasenko et al., 2022)	Lineus sanguineus	Gene.97854_L_sanguineus_75237_g.97854_m.97854	SLDA_TRIAB	P0DM38	Snaclec family	Snaclec alboaggregin-D subunit alpha	Hemostasis impairing toxin	3.9e-06		y
(Vlasenko et al., 2022)	Lineus sanguineus	Gene.92649_L_sanguineus_66472_g.92649_m.92649	SL1_SISCA	B0VXV0	Snaclec family	Snaclec 1	Hemostasis impairing toxin	7.9e-09		y
(Sonoda et al., 2023)	Lineus sanguineus	Lineus_sanguineus_DN0_c0_g1_i1.p1	SLA_GLOHA	Q7SZV0	Snaclec family	Snaclec coagulation factor IX-binding protein subunit A	Hemostasis impairing toxin	1.8e-05		y
(Sonoda et al., 2023)	Lineus sanguineus	Lineus_sanguineus_DN12662_c0_g1_i1.p1	SLB_GLOBL	Q9YI92	Snaclec family	Snaclec mamushigin subunit beta	Hemostasis impairing toxin	3e-09		y
(Vlasenko et al., 2022)/(Sonoda et al., 2023)	Lineus sanguineus	Gene.90645_L_sanguineus_63439_g.90645_m.90645/Lineus_sanguineus_DN0_c0_g1_i3.p1	SLB1_DEIAC	Q8AYA4	Snaclec family	Snaclec agglucetin subunit beta-1	Hemostasis impairing toxin	4.6e-13		y
(Sonoda et al., 2023)	Lineus sanguineus	Lineus_sanguineus_DN3517_c0_g2_i1.p1	SLLC2_DABSI	Q4PRD2	Snaclec family	Snaclec coagulation factor X-activating enzyme light chain 2	Hemostasis impairing toxin	5.53e-09		y
(Vlasenko et al., 2022)	Lineus sanguineus	Gene.97106_L_sanguineus_74035_g.97106_m.97106	CTXA_SCOPL	A0A2P1BRQ0	SNTX/VTX toxin family	Cytolytic toxin-alpha	Hemostasis impairing toxin	3.1e-13		y
(Vlasenko et al., 2022)	Lineus sanguineus	Gene.96616_L_sanguineus_73187_g.96616_m.96616	CTXB_SCOPL	A0A2P1BRP3	SNTX/VTX toxin family	Cytolytic toxin-beta	Hemostasis impairing toxin	3.5e-16		y
(Vlasenko et al., 2022)	Lineus sanguineus	Gene.69521_L_sanguineus_36592_g.69521_m.69521	LECM_THRJA	A7X3Z0	True venom lectin family	C-type lectin lectoxin-Thr1	Hemostasis impairing toxin	3.9e-08		y
(Vlasenko et al., 2022)	Lineus sanguineus	Gene.62301_L_sanguineus_29640_g.62301_m.62301	CTHA2_CONVC	A0A0F7Z3J2	Glycoprotein hormones subunit alpha family	Thyrostimulin alpha-2 subunit	Other toxins candidates	1.9e-11		y
(Vlasenko et al., 2022)	Lineus sanguineus	Gene.42600_L_sanguineus_15290_g.42600_m.42600	TX18A_MANRB	A0A6G9KJM3	EGF domain peptide family	U18-myrmicitoxin-Mri1a	Other toxins candidates	4e-09	CRPeptide	y		MTKLVLFSLCGFLIMSLEALVIPEKAAARLQPSRTYDQGPSPTDPNRTKCKPKVVRTYCFNKGTCFAVKSGGKMQYGCVCPSGWTGYRCAEVNLSMYRYIT
(Vlasenko et al., 2022)	Lineus sanguineus	Gene.17262_L_sanguineus_4049_g.17262_m.17262	CTX_SEPES	B2DCR8	EGF-like, Sushi, TSP type-1, LDL-receptor class A	SE-cephalotoxin	Other toxins candidates	1.9e-97		y
(Sonoda et al., 2023)	Lineus sanguineus	Lineus_sanguineus_DN8942_c0_g1_i1.p1	CELE_CONVC	A0A0F7YZQ7	Elevenin-like	Elevenin-Vc1	Other toxins candidates	2.7e-07		y
(Vlasenko et al., 2022)	Lineus sanguineus	Gene.31441_L_sanguineus_9535_g.31441_m.31441	IGFBP_CUPSA	G4V4G1	IGFBP family	Insulin-like growth factor-binding protein-related protein 1	Other toxins candidates	2.2e-52		y
(Vlasenko et al., 2022)	Lineus sanguineus	Gene.87792_L_sanguineus_59134_g.87792_m.87792	INS1_CONIM	A0A0B5A7M7	Insulin family	Con-Ins Im1	Other toxins candidates	2.8e-06		y
(Vlasenko et al., 2022)	Lineus sanguineus	Gene.18530_L_sanguineus_4462_g.18530_m.18530	CPROH_CONVC	A0A0F7YYX3	LDL-receptor class A domain	Neuropeptide prohormone-4	Other toxins candidates	6.4e-23		y
(Sonoda et al., 2023)	Lineus sanguineus	Lineus_sanguineus_DN123_c0_g1_i1.p1			Ficolin lectin family	Veficolin	Other toxins candidates	0			y(body)
(Vlasenko et al., 2022)	Lineus sanguineus	Gene.64710_L_sanguineus_31821_g.64710_m.64710	PN16_PHONI	P84032	Thyroglobulin_1, 2 hits DOMAIN	U24-ctenitoxin-Pn1a	Other toxins candidates	6.6e-07		y
(Reumont et al., 2020)/(Vlasenko et al., 2022)	Notospermus geniculatus	Gene.128743_N_geniculatus_37710_g.128743_m.128743	CXA3_CERLA	P01527	Cytotoxin A-III - like	Cerebratulus toxin A-III	Pore-forming toxins	1.2e-38	CRPeptide	y		MDRRAVFSCLLIVLLCGDNVVSGLSWPPYPGAEGIRSSVCQKKLGCEDKNFATLYVCKGFCLGRKRFWQKCGPQGTKDEDSKVCNPFLAQAVEKASKGIILVTDLAVREIFHLLERMIEKKLAEKIG
(Vlasenko et al., 2022)	Notospermus geniculatus	Gene.146480_N_geniculatus_47623_g.146480_m.146480	PV21_POMCA	P0C8G6	MACPF domain	Perivitellin-2 67 kDa subunit	Pore-forming toxins	6.8e-19		y
(Vlasenko et al., 2022)	Notospermus geniculatus	Gene.44557_N_geniculatus_6765_g.44557_m.44557	PV21_POMMA	P0DQO9	MACPF domain	Perivitellin-2 67 kDa subunit	Pore-forming toxins	7.8e-89		y
(Vlasenko et al., 2022)	Notospermus geniculatus	Gene.147654_N_geniculatus_48338_g.147654_m.147654	B1O_LOXCS	C0JB40	Arthropod phospholipase D fam-ily. Class II sub-family	Dermonecrotic toxin LcsSicTox-betaIC1	Enzymes	1.9e-18		y
(Vlasenko et al., 2022)	Notospermus geniculatus	Gene.73013_N_geniculatus_14545_g.73013_m.73013	A1O_LOXGA	K9USW8	Arthropod phospholipase D fam-ily. Class II sub-family	Dermonecrotic toxin LgSicTox-alphaIC1	Enzymes	5e-30		y
(Vlasenko et al., 2022)	Notospermus geniculatus	Gene.74953_N_geniculatus_15169_g.74953_m.74953	B1T1_LOXSN	C0JB44	Arthropod phospholipase D fam-ily. Class II sub-family	Dermonecrotic toxin LspiSicTox-betaIE3i	Enzymes	2.2e-38		y
(Vlasenko et al., 2022)	Notospermus geniculatus	Gene.92607_N_geniculatus_21414_g.92607_m.92607	A51_LOXIN	A4USB4	Arthropod phospholipase D family. Class II subfamily. Class iia sub-subfamily	Dermonecrotic toxin LiSicTox-alphaV1	Enzymes	2.3e-32		y
(Vlasenko et al., 2022)	Notospermus geniculatus	Gene.87640_N_geniculatus_19525_g.87640_m.87640	B1Q_LOXIN	Q1W694	Arthropod phospholipase D family. Class II subfamily. Class iib sub-subfamily	Dermonecrotic toxin LiSicTox-betaID1	Enzymes	9.2e-42		y
(Vlasenko et al., 2022)	Notospermus geniculatus	Gene.108701_N_geniculatus_28112_g.108701_m.108701	DNA2_ACAPL	Q75WF2	DNase II family	Plancitoxin-1	Enzymes	3.2e-51		y
(Vlasenko et al., 2022)	Notospermus geniculatus	Gene.176515_N_geniculatus_67089_g.176515_m.176515	HYAL1_MESMA	P86100	Glycosyl hydrolase 56 family	Hyaluronidase-1	Enzymes	2.3e-13		y
(Vlasenko et al., 2022)	Notospermus geniculatus	Gene.143755_N_geniculatus_46005_g.143755_m.143755	HYAL_ECHOC	A3QVN2	Glycosyl hydrolase 56 family	Hyaluronidase	Enzymes	1.8e-15		y
(Vlasenko et al., 2022)	Notospermus geniculatus	Gene.149563_N_geniculatus_49486_g.149563_m.149563	HYAL_CONCN	I0CME7	Glycosyl hydrolase 56 family	Hyaluronidase conohyal-Cn1	Enzymes	9.3e-17		y
(Vlasenko et al., 2022)	Notospermus geniculatus	Gene.88765_N_geniculatus_19933_g.88765_m.88765	HYAL_CONPU	C0HKM3	Glycosyl hydrolase 56 family	Hyaluronidase conohyal-P1	Enzymes	2.1e-40		y
(Vlasenko et al., 2022)	Notospermus geniculatus	Gene.101095_N_geniculatus_24787_g.101095_m.101095	HUGA_APIME	Q08169	Glycosyl hydrolase 56 family	Hyaluronidase	Enzymes	3.7e-60		y
(Vlasenko et al., 2022)	Notospermus geniculatus	Gene.46686_N_geniculatus_7256_g.46686_m.46686	OXLA_CALRH	P81382	Flavin monoamine oxidase family. FIG1 subfamily	L-amino-acid oxidase	Enzymes	2.1e-46		y
(Vlasenko et al., 2022)	Notospermus geniculatus	Gene.32725_N_geniculatus_4280_g.32725_m.32725	PDE2_CROAD	J3SBP3	Nucleotide pyrophosphatase/phosphodiesterase family	Venom phosphodiesterase 2	Enzymes	5.2e-129		y
(Vlasenko et al., 2022)	Notospermus geniculatus	Gene.125887_N_geniculatus_36255_g.125887_m.125887	VMPA4_LOXLA	P0DM61	Metalloproteinase M12A family	Astacin-like metalloprotease toxin 4	Enzymes	1.6e-06		y
(Vlasenko et al., 2022)	Notospermus geniculatus	Gene.120949_N_geniculatus_33786_g.120949_m.120949	PA22_ACAPL	Q3C2C1	Phospholipase A2 family. Group I subfamily	Phospholipase A2 AP-PLA2-II	Enzymes	4.3e-11		y
(Vlasenko et al., 2022)	Notospermus geniculatus	Gene.143594_N_geniculatus_45913_g.143594_m.143594	PA2B_MICCO	Q8AXW7	Phospholipase A2 family. Group I subfamily. D49 sub-subfamily	Basic phospho-lipase A2	Enzymes	2e-12		y
(Vlasenko et al., 2022)	Notospermus geniculatus	Gene.118636_N_geniculatus_32651_g.118636_m.118636	HEMI1_HEMLE	A0A1L4BJ46	Phospholipase A2 family. Group III subfamily	Phospholipase A2 hemilipin	Enzymes	1.2e-24		y
(Vlasenko et al., 2022)	Notospermus geniculatus	Gene.72635_N_geniculatus_14421_g.72635_m.72635	PA23_HELSU	P16354	Phospholipase A2 family. Group III subfamily	Phospholipase A2 isozymes PA3A/PA3B/PA5	Enzymes	4.5e-37		y
(Vlasenko et al., 2022)	Notospermus geniculatus	Gene.90565_N_geniculatus_20610_g.90565_m.90565	PA2B1_VIPBN	Q1RP79	Phospholipase A2 family. Group II subfamily. D49 sub-subfamily	Basic phospholipase A2 chain HDP-1P	Enzymes	1e-22		y
(Vlasenko et al., 2022)	Notospermus geniculatus	Gene.91289_N_geniculatus_20900_g.91289_m.91289	PA2A2_HELSU	P80003	Phospholipase A2 family. Group III subfamily	Acidic phospholipase A2 PA4	Enzymes	3.7e-29		y
(Vlasenko et al., 2022)	Notospermus geniculatus	Gene.63302_N_geniculatus_11598_g.63302_m.63302	PLB_DRYCN	F8J2D3	Phospholipase B-like family	Phospholipase-B 81	Enzymes	0		y
(Vlasenko et al., 2022)	Notospermus geniculatus	Gene.106790_N_geniculatus_27259_g.106790_m.106790	VMP03_EULPE	B5AJT4	Venom metalloproteinase (M12B) family	Venom metalloproteinase 3	Enzymes	3.1e-07		y
(Vlasenko et al., 2022)	Notospermus geniculatus	Gene.137591_N_geniculatus_42492_g.137591_m.137591	VM34_DRYCN	F8RKW1	Venom metalloproteinase (M12B) family. P-III subfamily	Zinc metalloproteinase-disintegrin-like MTP4	Enzymes	1.5e-23		y
(Vlasenko et al., 2022)	Notospermus geniculatus	Gene.133242_N_geniculatus_40099_g.133242_m.133242	VM3HA_PROFL	Q8JIR2	Venom metalloproteinase (M12B) family. P-III subfamily. P-iiib sub-subfamily	Zinc metalloproteinase/disintegrin-like HR1a	Enzymes	4.6e-09		y
(Vlasenko et al., 2022)	Notospermus geniculatus	Gene.160680_N_geniculatus_56483_g.160680_m.160680	VKTHD_DENAN	P00982	Venom Kunitz-type family	Kunitz-type serine protease inhibitor homolog delta-dendrotoxin	Proteinase inhibitors	2.1e-09	Possible CRPeptide	y		TEPEKVCMSVSCPLGLKCVPWSTCETRPCNGNYKPRCVPDMDYGGLCQLAMEFGTGSDNLQMFYYDYSRSECLPFNYRGRGGNGNRFHSREMCEKRCMM
(Vlasenko et al., 2022)	Notospermus geniculatus	Gene.132845_N_geniculatus_39889_g.132845_m.132845	VKT4_PSETT	Q90W98	Venom Kunitz-type family	Kunitz-type serine protease inhibitor textilinin-4	Proteinase inhibitors	3e-09	Possible CRPeptide	y		TEPEEVCKSVSCPVGMRCVPWSNCGTRPCNGNYEPRCEPDMDYGGLCQLSMDSGTGRDNQQRYYYDYAKSECLPFIYRGRGGNGNRFYSREMCEKRCMM
(Vlasenko et al., 2022)	Notospermus geniculatus	Gene.159195_N_geniculatus_55539_g.159195_m.159195	VKTCT_OPHHA	B6RLX2	Venom Kunitz-type family	Kunitz-type serine protease inhibitor TCI	Proteinase inhibitors	3.2e-16	Possible CRPeptide	y		EEVCKSVKCNEGEKCEPMYSCQPRPCPGAYLANCVPDYDDEHICDLPARGGMCLAYIPKYYYDNDKGSCSEFIYGGCDGNGNRFRTKEKCEERCAGHEQLHIGSEATDFH
(Vlasenko et al., 2022)	Notospermus geniculatus	Gene.123192_N_geniculatus_34877_g.123192_m.123192	VKT1_TRILK	W4VSH9	Venom Kunitz-type family	Kunitz-type U19-barytoxin-Tl1a	Proteinase inhibitors	8e-16		y
(Vlasenko et al., 2022)	Notospermus geniculatus	Gene.147622_N_geniculatus_48319_g.147622_m.147622	VKT1_OXYMI	Q6ITB5	Venom Kunitz-type family	Kunitz-type serine protease inhibitor microlepidin-1	Proteinase inhibitors	1.4e-19		y
(Vlasenko et al., 2022)	Notospermus geniculatus	Gene.142227_N_geniculatus_45116_g.142227_m.142227	VKT3_BITGA	Q6T269	Venom Kunitz-type family	Kunitz-type serine protease inhibitor bitisilin-3	Proteinase inhibitors	1.9e-31		y
(Vlasenko et al., 2022)	Notospermus geniculatus	Gene.87698_N_geniculatus_19544_g.87698_m.87698	VKT1_ANTAF	P81547	Venom Kunitz-type family. Sea anemone type 2 potassium channel toxin subfamily	PI-actitoxin-Axm2a	Ion channel inhibitor activity	9.5e-20		y
(Vlasenko et al., 2022)	Notospermus geniculatus	Gene.158909_N_geniculatus_55362_g.158909_m.158909	I3B2_CONPL	D2DGD7	Conotoxin I3 superfamily	Conotoxin Pu11.2	Ion channel inhibitor activity	9.7e-06	Possible CRPeptide	y		MKAVLLILLVVMVTVNIVLASEEVDDDMAYNELLSRKRLSRKRRRWCRPAGKVCSSNSNCCSKKCESSWWKRYNRCG
(Vlasenko et al., 2022)	Notospermus geniculatus	Gene.178605_N_geniculatus_68509_g.178605_m.178605	VA3_DINQU	P0DSI3	CRISP family	Venom allergen 3 homolog	Ion channel inhibitor activity	2.4e-08		y
(Vlasenko et al., 2022)	Notospermus geniculatus	Gene.43244_N_geniculatus_6474_g.43244_m.43244	CRVP2_DISTY	Q2XXQ5	CRISP family	Cysteine-rich venom protein DIS2	Ion channel inhibitor activity	9.2e-08		y
(Vlasenko et al., 2022)	Notospermus geniculatus	Gene.71706_N_geniculatus_14138_g.71706_m.71706	CRVP_CROAT	Q7ZT99	CRISP family	Cysteine-rich venom protein catrin	Ion channel inhibitor activity	1.5e-24		y
(Vlasenko et al., 2022)	Notospermus geniculatus	Gene.106517_N_geniculatus_27136_g.106517_m.106517	CRVP_OXYMI	Q3SB06	CRISP family	Cysteine-rich venom protein pseudechetoxin-like	Ion channel inhibitor activity	3.5e-30		y
(Vlasenko et al., 2022)	Notospermus geniculatus	Gene.79877_N_geniculatus_16779_g.79877_m.79877	CRVP_PHIOL	Q09GJ9	CRISP family	Cysteine-rich venom protein	Ion channel inhibitor activity	7e-34		y
(Vlasenko et al., 2022)	Notospermus geniculatus	Gene.109329_N_geniculatus_28397_g.109329_m.109329	CRVP_LEIMD	Q2XXQ1	CRISP family	Cysteine-rich venom protein LEI1	Ion channel inhibitor activity	1.6e-34		y
(Vlasenko et al., 2022)	Notospermus geniculatus	Gene.110897_N_geniculatus_29081_g.110897_m.110897	MR30_CONMR	A1BQQ5	CRISP family	Cysteine-rich venom protein Mr30	Ion channel inhibitor activity	2.2e-34		y
(Vlasenko et al., 2022)	Notospermus geniculatus	Gene.71903_N_geniculatus_14199_g.71903_m.71903	CRVP_PSETE	Q3SB05	CRISP family	Cysteine-rich venom protein pseudechetoxin-like	Ion channel inhibitor activity	3.5e-33		y
(Vlasenko et al., 2022)	Notospermus geniculatus	Gene.92364_N_geniculatus_21318_g.92364_m.92364	TX31_CONTE	Q7YT83	CRISP family	Cysteine-rich venom protein	Ion channel inhibitor activity	7.7e-34		y
(Vlasenko et al., 2022)	Notospermus geniculatus	Gene.33460_N_geniculatus_4413_g.33460_m.33460	CRVP_AUSSU	A8S6B6	CRISP family	Cysteine-rich venom protein	Ion channel inhibitor activity	3.2e-34		y
(Vlasenko et al., 2022)	Notospermus geniculatus	Gene.111771_N_geniculatus_29480_g.111771_m.111771	VA5_VESPE	P35785	CRISP family. Venom allergen 5-like subfamily	Venom allergen 5	Ion channel inhibitor activity	4.5e-54		y
(Vlasenko et al., 2022)	Notospermus geniculatus	Gene.63263_N_geniculatus_11585_g.63263_m.63263	TX9A_ANTMC	P69929	Sea anemone structural class 9a family	Delta-actitoxin-Amc1a	Ion channel inhibitor activity	2.5e-11		y
(Vlasenko et al., 2022)	Notospermus geniculatus	Gene.93901_N_geniculatus_21904_g.93901_m.93901	TX53A_ETHRU	P0DPY0	Scoloptoxin-05 family	U-scoloptoxin(05)-Er3a	Ion channel inhibitor activity	2.7e-06		y
(Vlasenko et al., 2022)	Notospermus geniculatus	Gene.109455_N_geniculatus_28449_g.109455_m.109455	TXB2A_SCOAL	P0DPZ6	Scoloptoxin-11 family	U-scoloptoxin(11)-Sa2a	Ion channel inhibitor activity	1.3e-06		y
(Vlasenko et al., 2022)	Notospermus geniculatus	Gene.155096_N_geniculatus_52945_g.155096_m.155096	VKT7_ANEVI	P0DN11	Venom Kunitz-type family. Sea anemone type 2 potassium channel toxin subfamily	U-actitoxin-Avd3j	Ion channel inhibitor activity	3.7e-19		y
(Vlasenko et al., 2022)	Notospermus geniculatus	Gene.60567_N_geniculatus_10834_g.60567_m.60567	SLA4_TRIAB	P81114	Snaclec family	Snaclec alboaggregin-A subunit beta'	Hemostasis impairing toxin	4e-06		y
(Vlasenko et al., 2022)	Notospermus geniculatus	Gene.161623_N_geniculatus_57108_g.161623_m.161623	SLA_BOTIN	P0C929	Snaclec family	Snaclec bothroinsularin subunit alpha	Hemostasis impairing toxin	1.8e-13		y
(Vlasenko et al., 2022)	Notospermus geniculatus	Gene.85733_N_geniculatus_18850_g.85733_m.85733	SLCB_DEIAC	Q9DEA1	Snaclec family	Snaclec agkicetin-C subunit beta	Hemostasis impairing toxin	4.1e-12		y
(Vlasenko et al., 2022)	Notospermus geniculatus	Gene.50710_N_geniculatus_8234_g.50710_m.50710	SLA_DABSI	Q38L02	Snaclec family	Snaclec dabocetin subunit alpha	Hemostasis impairing toxin	4.5e-15		y
(Vlasenko et al., 2022)	Notospermus geniculatus	Gene.184803_N_geniculatus_72767_g.184803_m.184803	VTXB_SYNVE	Q98993	SNTX/VTX toxin family	Verrucotoxin subunit beta	Hemostasis impairing toxin	2.7e-22		y
(Vlasenko et al., 2022)	Notospermus geniculatus	Gene.70470_N_geniculatus_13754_g.70470_m.70470	STXB_SYNHO	Q91453	SNTX/VTX toxin family	Stonustoxin subunit beta	Hemostasis impairing toxin	1.3e-73		y
(Vlasenko et al., 2022)	Notospermus geniculatus	Gene.83884_N_geniculatus_18187_g.83884_m.83884	CTXA_SCOPL	A0A2P1BRQ0	SNTX/VTX toxin family	Cytolytic toxin-alpha	Hemostasis impairing toxin	2.9e-74		y
(Vlasenko et al., 2022)	Notospermus geniculatus	Gene.58615_N_geniculatus_10309_g.58615_m.58615	STXA_SYNHO	Q98989	SNTX/VTX toxin family	Stonustoxin subunit alpha	Hemostasis impairing toxin	9.2e-89		y
(Vlasenko et al., 2022)	Notospermus geniculatus	Gene.49719_N_geniculatus_7994_g.49719_m.49719	STXA_SYNVE	A0ZSK3	SNTX/VTX toxin family	neoverrucotoxin subunit alpha	Hemostasis impairing toxin	5.4e-97		y
(Vlasenko et al., 2022)	Notospermus geniculatus	Gene.16256_N_geniculatus_1578_g.16256_m.16256	STXB_SYNVE	A0ZSK4	SNTX/VTX toxin family	Neoverrucotoxin subunit beta	Hemostasis impairing toxin	1.9e-93		y
(Vlasenko et al., 2022)	Notospermus geniculatus	Gene.174251_N_geniculatus_65555_g.174251_m.174251	LECM_NOTSC	D2YVK5	True venom lectin family	C-type lectin mannose-binding isoform	Hemostasis impairing toxin	2.7e-14		y
(Vlasenko et al., 2022)	Notospermus geniculatus	Gene.89934_N_geniculatus_20379_g.89934_m.89934	CELE_CONVC	A0A0F7YZQ7	Elevenin-like	Elevenin-Vc1	Other toxins candidates	5.5e-06		y
(Vlasenko et al., 2022)	Notospermus geniculatus	Gene.67877_N_geniculatus_12957_g.67877_m.67877	IGFBP_CUPSA	G4V4G1	IGFBP family	Insulin-like growth factor-binding protein-related protein 1	Other toxins candidates	4.4e-60		y
(Vlasenko et al., 2022)	Notospermus geniculatus	Gene.98850_N_geniculatus_23870_g.98850_m.98850	INS1_CONIM	A0A0B5A7M7	Insulin family	Con-Ins Im1	Other toxins candidates	3.2e-09		y
(Vlasenko et al., 2022)	Notospermus geniculatus	Gene.86492_N_geniculatus_19114_g.86492_m.86492	INS2_CONIM	A0A0B5A8P8	Insulin family		Other toxins candidates	6.6e-15		y
(Vlasenko et al., 2022)	Notospermus geniculatus	Gene.94322_N_geniculatus_22061_g.94322_m.94322	INS2C_CONFO	A0A0B5A7N5	Insulin family	Con-Ins F2c	Other toxins candidates	6.1e-10		y
(Vlasenko et al., 2022)	Notospermus geniculatus	Gene.96349_N_geniculatus_22878_g.96349_m.96349	CTHA2_CONVC	A0A0F7Z3J2	Glycoprotein hormones subunit alpha family	Thyrostimulin alpha-2 subunit	Other toxins candidates	2.8e-17		y
(Vlasenko et al., 2022)	Notospermus geniculatus	Gene.61031_N_geniculatus_10955_g.61031_m.61031	CTHB5_CONVC	A0A0F7YZI5	Glycoprotein hormones subunit beta family	Thyrostimulin beta-5 subunit	Other toxins candidates	1.3e-22		y
(Vlasenko et al., 2022)	Notospermus geniculatus	Gene.107185_N_geniculatus_27436_g.107185_m.107185	CPROH_CONVC	A0A0F7YYX3	LDL-receptor class A domain	Neuropeptide prohormone-4	Other toxins candidates	8e-25		y
(Vlasenko et al., 2022)	Notospermus geniculatus	Gene.108644_N_geniculatus_28085_g.108644_m.108644	NGFV_NAJAT	P61898	NGF-beta family	Venom nerve growth factor	Other toxins candidates	4.7e-10		y
(Vlasenko et al., 2022)	Notospermus geniculatus	Gene.122061_N_geniculatus_34320_g.122061_m.122061	NGFV1_PSEAU	Q3HXY3	NGF-beta family	Venom nerve growth factor 1	Other toxins candidates	2.1e-10		y
(Vlasenko et al., 2022)	Notospermus geniculatus	Gene.105448_N_geniculatus_26669_g.105448_m.105448	NGFV_DRYCN	F8RKW5	NGF-beta family	Venom nerve growth factor	Other toxins candidates	6.1e-13		y
(Vlasenko et al., 2022)	Notospermus geniculatus	Gene.106335_N_geniculatus_27053_g.106335_m.106335	NGFV_PSEPO	Q3HXY4	NGF-beta family	Venom nerve growth factor	Other toxins candidates	4.6e-14		y
(Vlasenko et al., 2022)	Notospermus geniculatus	Gene.108412_N_geniculatus_27983_g.108412_m.108412	NGFV2_NAJSP	Q5YF89	NGF-beta family	Venom nerve growth factor 2	Other toxins candidates	9.5e-18		y
(Vlasenko et al., 2022)	Notospermus geniculatus	Gene.65140_N_geniculatus_12143_g.65140_m.65140	VEGFA_VIPAA	C0K3N5	PDGF/VEGF growth factor family	Vascular endothelial growth factor A	Other toxins candidates	4.2e-09		y
(Vlasenko et al., 2022)	Notospermus geniculatus	Gene.113391_N_geniculatus_30216_g.113391_m.113391	VCO3_NAJKA	Q91132	Venom complement C3 homolog family	Cobra venom factor	Other toxins candidates	2.5e-24		y
(Whelan et al., 2014)	Lineus (Ramphogordius) lacteus	Rl4	CXA3_CERLA	P01527	Cytotoxin A-III - like	Cerebratulus toxin A-III	Pore-forming toxins			y
(Whelan et al., 2014)	Lineus (Ramphogordius) lacteus	Rl2	DNA2_ACAPL	Q75WF2	DNase II family	Plancitoxin-1	Enzymes			y
(Whelan et al., 2014)	Lineus (Ramphogordius) lacteus	Rl3	NATT4_THANI	Q66S13	Natterin family	Natterin-4	Enzymes			y
(Whelan et al., 2014)	Lineus (Ramphogordius) lacteus	Rl1	STXA_SYNHO	Q98989	SNTX/VTX toxin family	Stonustoxin subunit alpha	Hemostasis impairing toxin			y
(Whelan et al., 2014)	Lineus (Ramphogordius) lacteus	Rl5	CTX_SEPES	B2DCR8	EGF-like, Sushi, TSP type-1, LDL-receptor class A	SE-cephalotoxin	Other toxins candidates			y
(Vlasenko et al., 2022)	Riseriellus occultus	Gene.68287_R_occultus_26947_g.68287_m.68287	CXA3_CERLA	P01527	Cytotoxin A-III - like	Cerebratulus toxin A-III	Pore-forming toxins	1.7e-44	CRPeptide	y		MDRVQLISVLLLVMITGEMVNGVAWPPYPGDQGIRSSVCQKKLNCSSKNVATILVCKAFCLGRKRFWQKCGKNGSNAPTSKVCSPIIAQACEKAGKGLISVTDAAVGKIVSMAAGIVGKRDMTTDELAYFNELERRGIDFERRQE
(Vlasenko et al., 2022)	Riseriellus occultus	Gene.49434_R_occultus_13168_g.49434_m.49434	PV21_POMMA	P0DQO9	MACPF domain	Perivitellin-2 67 kDa subunit	Pore-forming toxins	8.2e-59		y
(Vlasenko et al., 2022)	Riseriellus occultus	Gene.90642_R_occultus_56425_g.90642_m.90642	B1T1_LOXSN	C0JB44	Arthropod phospholipase D family. Class II sub-family	Dermonecrotic toxin LspiSicTox-betaIE3i	Enzymes	1.1e-13		y
(Vlasenko et al., 2022)	Riseriellus occultus	Gene.72081_R_occultus_30849_g.72081_m.72081	B1O_LOXCS	C0JB40	Arthropod phospholipase D family. Class II sub-family	Dermonecrotic toxin LcsSicTox-betaIC1	Enzymes	2e-14		y
(Vlasenko et al., 2022)	Riseriellus occultus	Gene.75604_R_occultus_34760_g.75604_m.75604	A1MA4_LOXDE	C0JAX7	Arthropod phospholipase D family. Class II sub-family	Dermonecrotic toxin LdSicTox-alphaIB3aiv	Enzymes	3.6e-16		y
(Vlasenko et al., 2022)	Riseriellus occultus	Gene.91645_R_occultus_58150_g.91645_m.91645	B1V_SICCD	C0JB55	Arthropod phospholipase D family. Class II sub-family	Dermonecrotic toxin SdSicTox-betaIF1	Enzymes	1.4e-18		y
(Vlasenko et al., 2022)	Riseriellus occultus	Gene.56378_R_occultus_17338_g.56378_m.56378	DTPLD_HEMLE	A0A1L4BJ98	Arthropod phospholipase D family. Class II sub-family	Dermonecrotic toxin Hl-PLD1	Enzymes	1.9e-22		y
(Vlasenko et al., 2022)	Riseriellus occultus	Gene.14621_R_occultus_1659_g.14621_m.14621	DNA2_ACAPL	Q75WF2	DNase II family	Plancitoxin-1	Enzymes	1.6e-98		y
(Vlasenko et al., 2022)	Riseriellus occultus	Gene.28153_R_occultus_4706_g.28153_m.28153	OXLA_CALRH	P81382	Flavin monoamine oxidase family. FIG1 subfamily	L-amino-acid oxidase	Enzymes	2.7e-44		y
(Vlasenko et al., 2022)	Riseriellus occultus	Gene.59007_R_occultus_19209_g.59007_m.59007	NATT4_THANI	Q66S13	Natterin family	Natterin-4	Enzymes	3.9e-14		y
(Vlasenko et al., 2022)	Riseriellus occultus	Gene.28090_R_occultus_4687_g.28090_m.28090	PDE2_CROAD	J3SBP3	Nucleotide pyrophosphatase/phosphodiesterase family	Venom phosphodiesterase 2	Enzymes	8.9e-180		y
(Vlasenko et al., 2022)	Riseriellus occultus	Gene.67220_R_occultus_25928_g.67220_m.67220	PA2TA_OXYSC	P00614	Phospholipase A2 family. Group I subfamily. D49 sub-subfamily	Basic phospholipase A2 taipoxin alpha chain	Enzymes	6.3e-21		y
(Vlasenko et al., 2022)	Riseriellus occultus	Gene.34929_R_occultus_6835_g.34929_m.34929	PA2A2_NAJME	P00600	Phospholipase A2 family. Group I subfamily. D49 sub-subfamily	Acidic phospholipase A2 DE-II	Enzymes	8.6e-25		y
(Vlasenko et al., 2022)	Riseriellus occultus	Gene.58712_R_occultus_19007_g.58712_m.58712	PA2_XYLAI	I7GQA7	Phospholipase A2 family. Group III subfamily	Phospholipase A(2)	Enzymes	9.9e-24		y
(Vlasenko et al., 2022)	Riseriellus occultus	Gene.13654_R_occultus_1496_g.13654_m.13654	PA2A2_HELSU	P80003	Phospholipase A2 family. Group III subfamily	Acidic phospholipase A2 PA4	Enzymes	1.9e-32		y
(Vlasenko et al., 2022)	Riseriellus occultus	Gene.14123_R_occultus_1576_g.14123_m.14123	PLB_DRYCN	F8J2D3	Phospholipase B-like family	Phospholipase-B 81	Enzymes	0		y
(Vlasenko et al., 2022)	Riseriellus occultus	Gene.88864_R_occultus_53388_g.88864_m.88864	VM1F_MACLB	P83255	Venom metalloproteinase (M12B) family. P-I subfamily	Snake venom metalloproteinase fibrolase	Enzymes	1.2e-15		y
(Vlasenko et al., 2022)	Riseriellus occultus	Gene.52630_R_occultus_14975_g.52630_m.52630	VKT2_BITGA	Q6T6S5	Venom Kunitz-type family	Kunitz-type serine protease inhibitor bitisilin-2	Proteinase inhibitors	1.1e-15		y
(Vlasenko et al., 2022)	Riseriellus occultus	Gene.83158_R_occultus_44528_g.83158_m.83158	VKT_BOMTE	D8KY58	Venom Kunitz-type family	Kunitz-type serine protease inhibitor Bt-KTI	Proteinase inhibitors	6.5e-17	CRPeptide	y		MKSLLVTLLVAALVICSSDALHPVCTLPLSTGPCRAAAMKFGYSVSEGKCRGFIYGGCKGNVNNFDSLEDCTDVCH
(Vlasenko et al., 2022)	Riseriellus occultus	Gene.71074_R_occultus_29761_g.71074_m.71074	VKT3_BITGA	Q6T269	Venom Kunitz-type family	Kunitz-type serine protease inhibitor bitisilin-3	Proteinase inhibitors	3.5e-26		y
(Vlasenko et al., 2022)	Riseriellus occultus	Gene.46126_R_occultus_11483_g.46126_m.46126	ATPI1_ACTTE	A0A6P8HC43	Venom Kunitz-type family. Sea anemone type 2 potassium channel toxin subfamily	Actinia tenebrosa protease inhibitors	Proteinase inhibitors	9.8e-43		y
(Vlasenko et al., 2022)	Riseriellus occultus	Gene.62190_R_occultus_21590_g.62190_m.62190	CRVP_HOPST	Q3SB03	CRISP family	Cysteine-rich venom protein pseudechetoxin-like	Ion channel inhibitor activity	8e-14		y
(Vlasenko et al., 2022)	Riseriellus occultus	Gene.51903_R_occultus_14556_g.51903_m.51903	TX31_CONTE	Q7YT83	CRISP family	Cysteine-rich venom protein	Ion channel inhibitor activity	2.4e-26		y
(Vlasenko et al., 2022)	Riseriellus occultus	Gene.44413_R_occultus_10655_g.44413_m.44413	MR30_CONMR	A1BQQ5	CRISP family	Cysteine-rich venom protein Mr30	Ion channel inhibitor activity	4.1e-32		y
(Vlasenko et al., 2022)	Riseriellus occultus	Gene.49813_R_occultus_13368_g.49813_m.49813	CRVP_PSEAU	Q8AVA4	CRISP family	Cysteine-rich venom protein pseudechetoxin	Ion channel inhibitor activity	1.9e-36		y
(Vlasenko et al., 2022)	Riseriellus occultus	Gene.59141_R_occultus_19305_g.59141_m.59141	VA543_SCODE	P0DPU2	CRISP family. Venom allergen 5-like subfamily	Scoloptoxin SSD43	Ion channel inhibitor activity	6e-30		y
(Vlasenko et al., 2022)	Riseriellus occultus	Gene.67160_R_occultus_25870_g.67160_m.67160	NEMA1_LINLO	P0DM24	Nemertide family	Nemertide alpha-1	Ion channel inhibitor activity	6.4e-12	CRPeptide	y		MKTAIFLVGLLLVGLVLADYSKIDAEDMEIEKRGCIPNGSFCTKSSGCCSTNCVWASWSSFMQCRPPGES
(Vlasenko et al., 2022)	Riseriellus occultus	Gene.85657_R_occultus_48208_g.85657_m.85657	TX14B_SCODE	P0DPU6	Scoloptoxin-11 family	Scoloptoxin SSD20	Ion channel inhibitor activity	3.7e-36		y
(Vlasenko et al., 2022)	Riseriellus occultus	Gene.45107_R_occultus_10986_g.45107_m.45107	VKT53_ANEVI	P0DN08	Venom Kunitz-type family. Sea anemone type 2 potassium channel toxin subfamily	KappaPI-actitoxin-Avd3e	Ion channel inhibitor activity	4.1e-18		y
(Vlasenko et al., 2022)	Riseriellus occultus	Gene.68472_R_occultus_27105_g.68472_m.68472	SL9A_CROAD	J3SBP0	Snaclec family	C-type lectin 9a	Hemostasis impairing toxin	1.4e-08		y
(Vlasenko et al., 2022)	Riseriellus occultus	Gene.38071_R_occultus_7965_g.38071_m.38071	SLBB_TRIAB	P81116	Snaclec family	Snaclec alboaggregin-B subunit beta	Hemostasis impairing toxin	2.5e-08		y
(Vlasenko et al., 2022)	Riseriellus occultus	Gene.24886_R_occultus_3814_g.24886_m.24886	STXA_SYNVE	A0ZSK3	SNTX/VTX toxin family	neoverrucotoxin subunit alpha	Hemostasis impairing toxin	4.9e-42		y
(Vlasenko et al., 2022)	Riseriellus occultus	Gene.45481_R_occultus_11159_g.45481_m.45481	STXB_SYNVE	A0ZSK4	SNTX/VTX toxin family	Neoverrucotoxin subunit beta	Hemostasis impairing toxin	3.5e-78		y
(Vlasenko et al., 2022)	Riseriellus occultus	Gene.911_R_occultus_40_g.911_m.911	STXA_SYNHO	Q98989	SNTX/VTX toxin family	Stonustoxin subunit alpha	Hemostasis impairing toxin	8.5e-88		y
(Vlasenko et al., 2022)	Riseriellus occultus	Gene.7321_R_occultus_590_g.7321_m.7321	CTXA_SCOPL	A0A2P1BRQ0	SNTX/VTX toxin family	Cytolytic toxin-alpha	Hemostasis impairing toxin	6.8e-95		y
(Vlasenko et al., 2022)	Riseriellus occultus	Gene.91840_R_occultus_58524_g.91840_m.91840	LECG_THANI	Q66S03	True venom lectin family	Galactose-specific lectin nattectin	Hemostasis impairing toxin	4.5e-10		y
(Vlasenko et al., 2022)	Riseriellus occultus	Gene.96120_R_occultus_66363_g.96120_m.96120	VP302_LYCMC	P0CJ14	IGFBP family	Venom protein 302	Other toxins candidates	2e-06		y
(Vlasenko et al., 2022)	Riseriellus occultus	Gene.24185_R_occultus_3642_g.24185_m.24185	IGFBP_CUPSA	G4V4G1	IGFBP family	Insulin-like growth factor-binding protein-related protein 1	Other toxins candidates	1.8e-52		y
(Vlasenko et al., 2022)	Riseriellus occultus	Gene.89464_R_occultus_54345_g.89464_m.89464	INS1_CONIM	A0A0B5A7M7	Insulin family	Con-Ins Im1	Other toxins candidates	7.8e-07		y
(Vlasenko et al., 2022)	Riseriellus occultus	Gene.47239_R_occultus_12039_g.47239_m.47239	INS1_CONFO	A0A0B5AC98	Insulin family	Con-Ins F1	Other toxins candidates	9.9e-10		y
(Vlasenko et al., 2022)	Riseriellus occultus	Gene.38355_R_occultus_8068_g.38355_m.38355	CPROH_CONVC	A0A0F7YYX3	LDL-receptor class A domain	Neuropeptide prohormone-4	Other toxins candidates	1.5e-24		y
(Vlasenko et al., 2022)	Riseriellus occultus	Gene.14754_R_occultus_1682_g.14754_m.14754	CTXL_ACRMI	B7W114	SE-CTX-like	Cephalotoxin-like protein	Other toxins candidates	3.7e-144		y
(Vlasenko et al., 2022)	Riseriellus occultus	Gene.65983_R_occultus_24746_g.65983_m.65983	CESS2_CONMO	A0A4Y5X186	Vasopressin/oxytocin family	Conopressin/conophysin, isoform 2	Other toxins candidates	4.3e-24		y
Current study	Kulikovia alborostrata	ORF|122793	GLTX_GLYTI	A0A1U9VX91	EGF-like calcium-binding domain	Glycerotoxin paralog 1	Neurotoxins	2.02e-23		y
Current study	Kulikovia alborostrata	ORF|098424	TAG2D_AGEOR	Q5Y4Y2	Neurotoxin 01 (U2-agtx) family	U2-agatoxin-Ao1d	Neurotoxins	2.99e-05	Possible CRPeptide	y		SVLYSNIAMKCILTLLILGFVATSWAKSMTARDVLNLFREKKAEDDRGQCNALDDECWWTRATRCCGKLKCNKPHYNKAGTCQICKFEDSWCAVDSECCKSKD
Current study	Kulikovia alborostrata	ORF|107625	TX21C_PHONI	P0C2S6	Neurotoxin 02 (plectoxin) family	U9-ctenitoxin-Pn1a	Neurotoxins	3e-06	Possible CRPeptide	y		REVFGFVSHCKSKMKSYLFYVLVVALRLVLVDAQKDDKEEAVVSVSKRCAKFMRTCYKNEDCCNSYAGTRRLGCAGWFKRGPAGLCNYG
Current study	Kulikovia alborostrata	ORF|004375	JZTX2_CHIGU	B1P1B9	Neurotoxin 10 (Hwtx-1) family	U7-theraphotoxin-Cg1a	Neurotoxins	4.68e-07	Possible CRPeptide	y		MTQVSLTGKDNRFESKCEMKTYIFYVLAVALLLVLVDAENSEQEDAEEAITKRRCAGMWHKCYENKDCCDSYLGSKRLRCAGWLRVGKAGACNYG
Current study	Kulikovia alborostrata	ORF|006024	CALA_CALS5	P60976	Neurotoxin 13 (insecticidal toxin ABC) family	U1-nemetoxin-Csp1a	Neurotoxins	2.62e-06	CRPeptide		y(mucus)	MMKAVFICVLIVALASLAAGRAAGAGHEMHDFSEEVSVNKRCSKHGRCGNDYDCCPGYVCSRKYKECSR
Current study	Kulikovia alborostrata	ORF|076246	NEMA1_LINLO	P0DM24	Nemertide family	Nemertide alpha-1	Neurotoxins	2e-05	CRPeptide		y(mucus)	MKTICVFLVVMLVLGAASAELEEEARQVVDELINKRCNPKGSFCTKNNNCCNYPPKCSWAFKCTS
Current study	Kulikovia alborostrata	ORF|072734	VESP_POGBA	Q2XXL4	Ohanin/vespryn family	Vespryn	Neurotoxins	4.09e-05		y
Current study	Kulikovia alborostrata	ORF|007224	PV21_POMMA	P0DQO9	MACPF domain	Perivitellin-2 67 kda subunit	Pore-forming toxins	1.84e-88		y
Current study	Kulikovia alborostrata	ORF|029013	PV21_POMCA	P0C8G6	MACPF domain	Perivitellin-2 67 kDa subunit	Pore-forming toxins	8.92e-25		y
Current study	Kulikovia alborostrata	ORF|012877	NATT4_THANI	Q66S13	Natterin family	Natterin-4	Pore-forming toxins	9.84e-06		y
Current study	Kulikovia alborostrata	ORF|080401	ACTP1_TERAN	P0DN66	Actinoporin family. Conoidea subfamily	Tereporin-Ca1	Pore-forming toxins	2.63e-20		y
Current study	Kulikovia alborostrata	ORF|085434	V5NTD_GLOBR	B6EWW8	5'- nucleotidase family	Snake venom 5'-nucleotidase	Enzymes	6.79e-18		y
Current study	Kulikovia alborostrata	ORF|116218	ACES_BUNFA	Q92035	Type-B carboxylesterase/lipase family	Acetylcholinesterase	Enzymes	1.5e-12		y
Current study	Kulikovia alborostrata	ORF|058333	ACES_BOMIG	A0A8B0RBM2	Type-B carboxylesterase/lipase family	Carboxylic ester hydrolase	Enzymes	2.55e-05		y
Current study	Kulikovia alborostrata	ORF|112504	EST6_APIME	B2D0J5	Type-B carboxylesterase/lipase family	Venom carboxylesterase-6	Enzymes	3.5e-06		y
Current study	Kulikovia alborostrata	ORF|061812	B1R1_LOXSN	C0JB49	Arthropod phospholipase D family	Dermonecrotic toxin LspiSicTox-betaIE1i	Enzymes	2.74e-16		y
Current study	Kulikovia alborostrata	ORF|018616	B1D1_LOXAR	C0JB49	Arthropod phospholipase D family	Dermonecrotic toxin LarSicTox-betaID1	Enzymes	1.34e-49		y
Current study	Kulikovia alborostrata	ORF|065009	A21_LOXAR	C0JB08	Arthropod phospholipase D family	Dermonecrotic toxin LarSicTox-alphaII1	Enzymes	4.9e-13		y
Current study	Kulikovia alborostrata	ORF|055305	A4A1_LOXIN	P0DM60	Arthropod phospholipase D family	Dermonecrotic toxin LiSicTox-alphaIVA1	Enzymes	9.47e-32		y
Current study	Kulikovia alborostrata	ORF|028615	A1H3_LOXHI	C0JAT6	Arthropod phospholipase D family	Dermonecrotic toxin LhSicTox-alphaIA1iii	Enzymes	2.23e-44		y
Current study	Kulikovia alborostrata	ORF|064333	B312_LOXSN	C0JB94	Arthropod phospholipase D family	Dermonecrotic toxin LspiSicTox-betaIII1	Enzymes	1.34e-28		y
Current study	Kulikovia alborostrata	ORF|091946	DTPLD_HEMLE	A0A1L4BJ98	Arthropod phospholipase D family	Dermonecrotic toxin Hl-PLD1	Enzymes	5.44e-24		y
Current study	Kulikovia alborostrata	ORF|008193	DNA2_ACAPL	Q75WF2	DNase II family	Plancitoxin-1	Enzymes	2.43e-101		y
Current study	Kulikovia alborostrata	ORF|112639	RE123_ECHOC	Q18DC8	Peptidase A1 family	Renin	Enzymes	1.25e-05		y
Current study	Kulikovia alborostrata	ORF|006949	ASTA_ASTAS	P07584	Metalloproteinase M12A family	Astacin	Enzymes	2e-28			y(mucus)
Current study	Kulikovia alborostrata	ORF|084402	VMPA4_LOXLA	P0DM61	Metalloproteinase M12A family	Astacin-like metalloprotease toxin 4	Enzymes	3.56e-07		y
Current study	Kulikovia alborostrata	ORF|099087	VMPA_LOXIN	A0FKN6	Metalloproteinase M12A family	Astacin-like metalloprotease toxin 1	Enzymes	8.97e-25		y
Current study	Kulikovia alborostrata	ORF|090112	VMPA2_LOXIN	C9D7R2	Metalloproteinase M12A family	Astacin-like metalloprotease toxin 2	Enzymes	1.93e-20		y
Current study	Kulikovia alborostrata	ORF|072426	VMPA3_LOXIN	C9D7R3	Metalloproteinase M12A family	Astacin-like metalloprotease toxin 3	Enzymes	3.29e-14		y
Current study	Kulikovia alborostrata	ORF|038733	NEP_TRILK	W4VS99	Peptidase M13 family	Neprilysin-1	Enzymes	1.6e-10		y
Current study	Kulikovia alborostrata	ORF|097826	BLTX_BLABR	Q76B45	Peptidase S1 family	Blarina toxin	Enzymes	1.56e-27		y
Current study	Kulikovia alborostrata	ORF|125087	VSP3_PROJR	Q9DF66	Peptidase S1 family	Snake venom serine protease 3	Enzymes	1.51e-08		y
Current study	Kulikovia alborostrata	ORF|074078	FAXD1_DEMVE	A6MFK7	Peptidase S1 family	Venom prothrombin activator vestarin-D1	Enzymes	6.19e-05		y
Current study	Kulikovia alborostrata	ORF|094748	FA10_TROCA	Q4QXT9	Peptidase S1 family	Coagulation factor X	Enzymes	6.73e-05		y
Current study	Kulikovia alborostrata	ORF|104020	VSP5_TRIST	Q71QI3	Peptidase S1 family	Snake venom serine protease CL5	Enzymes	3.14e-08		y
Current study	Kulikovia alborostrata	ORF|051873	TX14A_SCODE	P0DPU3	GGT peptidase domain	Scoloptoxin SSD14	Enzymes	3.37e-42		y
Current study	Kulikovia alborostrata	ORF|033457	PDE_NAJAT	A0A2D0TC04	Nucleotide pyrophosphatase/phosphodiesterase family	Venom phosphodiesterase	Enzymes	7.83e-29		y
Current study	Kulikovia alborostrata	ORF|058416	VM3VB_MACLB	Q4VM07	Venom metalloproteinase (M12B) family	Zinc metalloproteinase-disintegrin-like VLAIP-B	Enzymes	3.35e-30		y
Current study	Kulikovia alborostrata	ORF|109925	VM3E2_ECHOC	Q2UXQ5	Venom metalloproteinase (M12B) family	Zinc metalloproteinase-disintegrin-like EoVMP2	Enzymes	5.08e-10		y
Current study	Kulikovia alborostrata	ORF|059649	VM33_BOTAT	C5H5D4	Venom metalloproteinase (M12B) family	Zinc metalloproteinase-disintegrin-like batroxstatin-3	Enzymes	3.05e-05		y
Current study	Kulikovia alborostrata	ORF|001218	VM38_DRYCN	F8RKW0	Venom metalloproteinase (M12B) family	Zinc metalloproteinase-disintegrin-like MTP8	Enzymes	3.15e-14		y
Current study	Kulikovia alborostrata	ORF|063007	VM3BP_BOTJA	O93523	Venom metalloproteinase (M12B) family	Zinc metalloproteinase-disintegrin-like bothropasin	Enzymes	8.36e-05		y
Current study	Kulikovia alborostrata	ORF|026058	VM3HB_PROFL	P20164	Venom metalloproteinase (M12B) family	Zinc metalloproteinase-disintegrin-like HR1b	Enzymes	9.61e-05		y
Current study	Kulikovia alborostrata	ORF|015364	VM3V1_CROAT	Q9DGB9	Venom metalloproteinase (M12B) family	Zinc metalloproteinase-disintegrin-like VAP1	Enzymes	2.46e-05		y
Current study	Kulikovia alborostrata	ORF|014067	VM1A3_DEIAC	P60244	Venom metalloproteinase (M12B) family	Snake venom metalloproteinase acutolysin-C	Enzymes	9.5e-08		y
Current study	Kulikovia alborostrata	ORF|062666	VM36A_BOTIN	Q8QG88	Venom metalloproteinase (M12B) family	Zinc metalloproteinase-disintegrin-like BITM06A	Enzymes	8.29e-08		y
Current study	Kulikovia alborostrata	ORF|025880	VM3_NAJAT	A8QL59	Venom metalloproteinase (M12B) family	Zinc metalloproteinase-disintegrin-like NaMP	Enzymes	3.85e-07		y
Current study	Kulikovia alborostrata	ORF|074170	VM2BI_BITGA	Q6T271	Venom metalloproteinase (M12B) family	Zinc metalloproteinase/disintegrin	Enzymes	5.81e-05		y
Current study	Kulikovia alborostrata	ORF|057354	VM3K_NAJKA	P82942	Venom metalloproteinase (M12B) family	Hemorrhagic metalloproteinase-disintegrin-like kaouthiagin	Enzymes	5.61e-05		y
Current study	Kulikovia alborostrata	ORF|115278	VM3CX_DABSI	Q7LZ61	Venom metalloproteinase (M12B) family	Coagulation factor X-activating enzyme heavy chain	Enzymes	2.75e-05		y
Current study	Kulikovia alborostrata	ORF|030999	VM3VA_MACLB	Q4VM08	Venom metalloproteinase (M12B) family	Zinc metalloproteinase-disintegrin-like VLAIP-A	Enzymes	1.79e-05		y
Current study	Kulikovia alborostrata	ORF|064373	VM3JA_BOTJA	P30431	Venom metalloproteinase (M12B) family	Zinc metalloproteinase-disintegrin-like jararhagin	Enzymes	2.12e-05		y
Current study	Kulikovia alborostrata	ORF|028324	VMP02_EULPE	B5AJT3	Venom metalloproteinase (M12B) family	Venom metalloproteinase 2	Enzymes	3.46e-05		y
Current study	Kulikovia alborostrata	ORF|026058	VM3HB_PROFL	P20164	Venom metalloproteinase (M12B) family	Zinc metalloproteinase-disintegrin-like HR1b	Enzymes	9.61e-05		y
Current study	Kulikovia alborostrata	ORF|102900	VM34_DRYCN	F8RKW1	Venom metalloproteinase (M12B) family	Zinc metalloproteinase-disintegrin-like MTP4	Enzymes	9.33e-05		y
Current study	Kulikovia alborostrata	ORF|006240	VM3M1_NAJMO	Q10749	Venom metalloproteinase (M12B) family	Snake venom metalloproteinase-disintegrin-like mocarhagin	Enzymes	5.66e-19		y
Current study	Kulikovia alborostrata	ORF|110777	VMPA1_MESMA	U6BLN5	Venom metalloproteinase (M12B) family	Venom metalloproteinase BumaMPs1	Enzymes	9.99e-07		y
Current study	Kulikovia alborostrata	ORF|008369	PA2BC_VIPAA	P11407	Phospholipase A2 family	Basic phospholipase A2 ammodytoxin C	Enzymes	6.32e-21		y
Current study	Kulikovia alborostrata	ORF|095680	PA2B_MICCO	Q8AXW7	Phospholipase A2 family	Basic phospholipase A2	Enzymes	1.25e-21		y
Current study	Kulikovia alborostrata	ORF|112999	PA2A2_HELSU	P80003	Phospholipase A2 family	Acidic phospholipase A2 PA4	Enzymes	3.25e-35		y
Current study	Kulikovia alborostrata	ORF|046285	PA23_HELSU	P16354	Phospholipase A2 family	Phospholipase A2 isozymes PA3A/PA3B/PA5	Enzymes	3.19e-05		y
Current study	Kulikovia alborostrata	ORF|004792	PA2_APIDO	Q7M4I5	Phospholipase A2 family	Phospholipase A2	Enzymes	1.95e-21		y
Current study	Kulikovia alborostrata	ORF|103838	PA2_APICC	Q9BMK4	Phospholipase A2 family	Phospholipase A2	Enzymes	2.45e-23		y
Current study	Kulikovia alborostrata	ORF|019483	PLB_DRYCN	F8J2D3	Phospholipase B-like family	Phospholipase-B 81	Enzymes	5.65e-86		y
Current study	Kulikovia alborostrata	ORF|021493	PLB_CROAD	F8S101	Phospholipase B-like family	Phospholipase B	Enzymes	2.1e-147		y
Current study	Kulikovia alborostrata	ORF|004646	FA5_PSETE	Q593B6	Multicopper oxidase family	Coagulation factor V	Enzymes	1.34e-09		y
Current study	Kulikovia alborostrata	ORF|007465	FA5V_PSETE	Q7SZN0	Multicopper oxidase family	Venom prothrombin activator pseutarin-C non-catalytic subunit	Enzymes	3.65e-05		y
Current study	Kulikovia alborostrata	ORF|076003	FA5V_OXYMI	Q58L90	Multicopper oxidase family	Venom prothrombin activator omicarin-C non-catalytic subunit	Enzymes	2.12e-06		y
Current study	Kulikovia alborostrata	ORF|094460	VKT3_BITGA	Q6T269	Venom Kunitz-type family	Kunitz-type serine protease inhibitor bitisilin-3	Proteinase inhibitors	2.63e-07		y
Current study	Kulikovia alborostrata	ORF|094958	VKTB5_DABSI	A8Y7P5	Venom Kunitz-type family	Kunitz-type serine protease inhibitor B5	Proteinase inhibitors	8.07e-18	Possible CRPeptide	y		MAYTYILIALVLAVGCTEAARTKKQACARAGCGEGEKCKAIYSCNSRPCNGGYIPMCVPDLTYRGICSLPARGGMCVAYFRSFYYDKDEGQCKFFVYGGCNGNGNRFQTVEECERRCIDGVIGRPTHGEDRSSDMLGLERTLGCTLHYMAGSYTNISLCISHPLRNRP
Current study	Kulikovia alborostrata	ORF|005091	VKT1_TRILK	W4VSH9	Venom Kunitz-type family	Kunitz-type U19-barytoxin-Tl1a	Proteinase inhibitors	7.48e-33		y
Current study	Kulikovia alborostrata	ORF|015607	VKT4_CYRSC	P0DJ76	Venom Kunitz-type family	Kunitz-type kappaPI-theraphotoxin-Hs1e	Proteinase inhibitors	6.63e-19		y
Current study	Kulikovia alborostrata	ORF|030434	VKT11_CYRSC	B2ZBB6	Venom Kunitz-type family	Kunitz-type kappaPI-theraphotoxin-Hs1b	Proteinase inhibitors	1.2e-20		y
Current study	Kulikovia alborostrata	ORF|126071	VKT1A_CYRSC	P68425	Venom Kunitz-type family	Kunitz-type kappaPI-theraphotoxin-Hs1a	Proteinase inhibitors	4.25e-19		y
Current study	Kulikovia alborostrata	ORF|007744	VKT17_CYRHA	P0DJ66	Venom Kunitz-type family	Kunitz-type serine protease inhibitor HNTX-03141017	Proteinase inhibitors	2.47e-17		y
Current study	Kulikovia alborostrata	ORF|085360	VKTR1_CYRHA	D2Y2Q9	Venom Kunitz-type family	Kunitz-type U15-theraphotoxin-Hhn1r	Proteinase inhibitors	3.56e-11		y
Current study	Kulikovia alborostrata	ORF|087222	VKTO1_CYRHA	D2Y2Q6	Venom Kunitz-type family	Kunitz-type U15-theraphotoxin-Hhn1o	Proteinase inhibitors	4.06e-11		y
Current study	Kulikovia alborostrata	ORF|053565	VKTHE_DENAN	Q7LZE3	Venom Kunitz-type family	Kunitz-type serine protease inhibitor long epsilon-dendrotoxin His55	Proteinase inhibitors	1.22e-17	Possible CRPeptide	y		RAGRMGFAYVLTVLIVAAIGGIEAVRTKQEACAVIHCGVGEKCLAVSACRESRVCNRGFIPLCIPDLDYEGLCELAHEPGSCVTRIPMFYYDPVSGQCASFSYGGCGGNGNRFDTIEACQMRCMGGK
Current study	Kulikovia alborostrata	ORF|096644	VKTTI_NAJNA	P20229	Venom Kunitz-type family	Kunitz-type serine protease inhibitor	Proteinase inhibitors	1.38e-17		y
Current study	Kulikovia alborostrata	ORF|060763	VKTCT_OPHHA	B6RLX2	Venom Kunitz-type family	Kunitz-type serine protease inhibitor TCI	Proteinase inhibitors	4.86e-18	Possible CRPeptide	y		IPKGGKMAYTYILIALVLAVGCTEAARTKKQACARAGCGEGEKCKAIYSCNSRPCNGGYIPMCVPDLTYRGICSLPARGGMCVAYFRSFYYDKDEGQCKFFVYGGCNGNGNRFQTVEECERRCIDGVIGRPTHGEDRSSDESSASSQESGSNER
Current study	Kulikovia alborostrata	ORF|006816	VKT9_ANEVI	P0DN13	Venom Kunitz-type family	U-actitoxin-Avd3l	Proteinase inhibitors	9e-18			y(mucus)
Current study	Kulikovia alborostrata	ORF|076110	VKT3_ANESU	Q9TWF8	Venom Kunitz-type family	KappaPI-actitoxin-Avd3d	Proteinase inhibitors	1.24e-20		y
Current study	Kulikovia alborostrata	ORF|101598	VKT2H_RADCR	P0DL86	Venom Kunitz-type family	PI-stichotoxin-Hcr2h	Proteinase inhibitors	1.45e-15		y
Current study	Kulikovia alborostrata	ORF|031618	CYT_CHIGU	B1P1J3	Cystatin family	Cystatin-1	Proteinase inhibitors	1.82e-15		y
Current study	Kulikovia alborostrata	ORF|003031	TK1A_HADIN	A0A1D0C023	Inhibitory cystine knot (ICK) family	U20-hexatoxin-Hi1a	Proteinase inhibitors	9.05e-10		y
Current study	Kulikovia alborostrata	ORF|100605	SVMI1_CERCE	A8YPR9	Natriuretic peptide family	Snake venom metalloprotease inhibitor 02A10	Proteinase inhibitors	2.54e-12		y
Current study	Kulikovia alborostrata	ORF|016168	ANTA_HYDVU	P38977	Protease inhibitor I15 (antistasin) family	Antistasin	Proteinase inhibitors	4e-06			y(mucus)
Current study	Kulikovia alborostrata	ORF|073963	PI21_PLARH	A0A6B9KZ59	Protease inhibitor I19 family	U-reduvitoxin-Pr21	Proteinase inhibitors	1.59e-13		y
Current study	Kulikovia alborostrata	ORF|094826	PI11A_PLARH	A0A6B9KZ79	Protease inhibitor I19 family	U-reduvitoxin-Pr11a	Proteinase inhibitors	8.32e-05		y
Current study	Kulikovia alborostrata	ORF|026192	PI10A_PLARH	A0A6B9KZ89	Protease inhibitor I19 family	U-reduvitoxin-Pr10a	Proteinase inhibitors	8.86e-05		y
Current study	Kulikovia alborostrata	ORF|000498	CRVP_DEMVE	A6MFK9	CRISP family	Cysteine-rich venom protein	Ion channel inhibitor activity	1.36e-25		y
Current study	Kulikovia alborostrata	ORF|025128	CRVP_PROFL	Q8JI39	CRISP family	Cysteine-rich venom protein triflin	Ion channel inhibitor activity	7.14e-33		y
Current study	Kulikovia alborostrata	ORF|117766	CRVP_AUSSU	A8S6B6	CRISP family	Cysteine-rich venom protein	Ion channel inhibitor activity	3.61e-36		y
Current study	Kulikovia alborostrata	ORF|009984	VA576_SCODE	P0DPU1	CRISP family	Scoloptoxin SSD976	Ion channel inhibitor activity	7.51e-27		y
Current study	Kulikovia alborostrata	ORF|035622	VA5_LYCSI	A9QQ26	CRISP family	Venom allergen 5	Ion channel inhibitor activity	2.34e-05		y
Current study	Kulikovia alborostrata	ORF|057120	VA53_DOLMA	P10737	CRISP family	Venom allergen 5.02	Ion channel inhibitor activity	5.41e-09		y
Current study	Kulikovia alborostrata	ORF|107615	O168_CONCL	D6C4L6	Conotoxin O1 superfamily	Conotoxin Cl6.8	Ion channel inhibitor activity	1.54e-08	Possible CRPeptide	y		MKTAIIVLCAMLVATALANSNIEANNELRTSEGEMELSLHKRTCRKKGGWCGVHASNCCSWKCFIVCTA
Current study	Kulikovia alborostrata	ORF|005147	O1610_CONAE	Q9BP86	Conotoxin O1 superfamily	Conotoxin ArMKLT2-0313	Ion channel inhibitor activity	7.28e-05	Possible CRPeptide	y		MRSVLTAIVVLVLATTICARSLEVSRSKRIVSILGGGLGFGCGGGGQECGMNGRGCCPGLKCQTTVYNQVCL
Current study	Kulikovia alborostrata	ORF|040804	O1619_CONAE	Q9BP77	Conotoxin O1 superfamily	Conotoxin ArMKLT2-01	Ion channel inhibitor activity	4.5e-05	Possible CRPeptide	y		DRMLRSMNLAIVLVILILQEWHVTARREEIRGDLDLISSRSLHKRRPPKNANRCRMLHQICESFHHPCCGGLKCLPLDGGNWGTCK
Current study	Kulikovia alborostrata	ORF|077447	O1617_CONAE	Q9BP79	Conotoxin O1 superfamily	Conotoxin ArMKLT2-022	Ion channel inhibitor activity	5.86e-05	Possible CRPeptide	y		QSRRLYHYQEMKTVILVLTIVMADIFTISALKRDAYHTSLGRNFLANWMKRSCAPVGSFCARHSHCCRTGRRNNKCCSWNMICSIPRKGTGC
Current study	Kulikovia alborostrata	ORF|073394	O162_CONBU	P0CY61	Conotoxin O1 superfamily	Conotoxin Bu2	Ion channel inhibitor activity	5.27e-05	Possible CRPeptide	y		MTPSRHLAVLIIILILQEWQVMAPHNVESFDSSSYSMSLERSLHRRRVRRSCRQKDQACRTHWAPCCGGLKCMRARRGEWACK
Current study	Kulikovia alborostrata	ORF|101667	O166_CONVC	P69763	Conotoxin O1 superfamily	Conotoxin Vc6.6	Ion channel inhibitor activity	9.67e-08	Possible CRPeptide	y		MIKRNGRGHSYEFRLSPDHSTTLNSDGRTQLKMKTAVFCAFLVLLAMAYSTEATDDLSTSAGEMERSINKRCYHKGHGCWAPSQCCLGSCIFACIY
Current study	Kulikovia alborostrata	ORF|072090	CT54_CONPL	P0C639	Conotoxin T superfamily	Conotoxin Pu5.4	Ion channel inhibitor activity	6.62e-05	Possible CRPeptide	y		NTVLGICLAASVNVIRANRRSKTTFYSFFTSIDTLTETKDVLCRQNYHENARRALSATNMNCTPATVYTCPWHHTLTGILLCRSREFSANLGGGGA
Current study	Kulikovia alborostrata	ORF|005431	TX51A_SCOMO	P0DPX7	Scoloptoxin-05 family	U-scoloptoxin(05)-Sm1a	Ion channel inhibitor activity	2.91e-06		y
Current study	Kulikovia alborostrata	ORF|065512	TX14B_SCODE	P0DPU6	Scoloptoxin-11 family	Scoloptoxin SSD20	Ion channel inhibitor activity	9.55e-52		y
Current study	Kulikovia alborostrata	ORF|004777	TXB3A_SCODE	P0DQA5	Scoloptoxin-11 family	U-scoloptoxin(11)-Ssd3a	Ion channel inhibitor activity	7.21e-06		y
Current study	Kulikovia alborostrata	ORF|056097	K1B2_OULSP	A0A330KUG5	Sea anemone type 1 potassium channel toxin family	U-actitoxin-Oulsp2	Ion channel inhibitor activity	2.13e-05		y
Current study	Kulikovia alborostrata	ORF|017188	SL3_SISCA	B0VXV2	Snaclec family	Snaclec 3	Hemostasis impairing toxin	2.12e-11		y
Current study	Kulikovia alborostrata	ORF|016634	SLA1_DEIAC	Q8JIV9	Snaclec family	Snaclec agglucetin subunit alpha-1	Hemostasis impairing toxin	1.8e-09		y
Current study	Kulikovia alborostrata	ORF|124952	SL9A_CROAD	J3SBP0	Snaclec family	C-type lectin 9a	Hemostasis impairing toxin	2.56e-09		y
Current study	Kulikovia alborostrata	ORF|113475	SLA_CRODU	O93426	Snaclec family	Snaclec convulxin subunit alpha	Hemostasis impairing toxin	2.43e-07		y
Current study	Kulikovia alborostrata	ORF|053470	SLA_ECHCA	Q7T248	Snaclec family	Snaclec echicetin subunit alpha	Hemostasis impairing toxin	2.87e-06		y
Current study	Kulikovia alborostrata	ORF|083237	SLEB_BOTJA	P22030	Snaclec family	Snaclec botrocetin subunit beta	Hemostasis impairing toxin	2.21e-07		y
Current study	Kulikovia alborostrata	ORF|011873	SLAA_BOTJA	Q56EB1	Snaclec family	Snaclec bothrojaracin subunit alpha	Hemostasis impairing toxin	1.9e-07		y
Current study	Kulikovia alborostrata	ORF|066643	STXA_SYNVE	A0ZSK3	SNTX/VTX toxin family	Neoverrucotoxin subunit alpha	Hemostasis impairing toxin	3.45e-18		y
Current study	Kulikovia alborostrata	ORF|017199	LOSAC_LONON	Q1HLC0	Hemolin family	Hemolin	Hemostasis impairing toxin	9.75e-06		y
Current study	Kulikovia alborostrata	ORF|026922	IGFBP_CUPSA	G4V4G1	IGFBP family	Insulin-like growth factor-binding protein-related protein 1	Other toxins candidates	2.83e-56		y
Current study	Kulikovia alborostrata	ORF|030424	RCN2V_CROAD	J3S9D9	CREC family	Reticulocalbin-2	Other toxins candidates	5.5e-49		y
Current study	Kulikovia alborostrata	ORF|081893	LCTA_LATTR	Q9XZC0	Cationic peptide 01 (latrotoxin) family	Alpha-latrocrustotoxin-Lt1a	Other toxins candidates	1.05e-11		y
Current study	Kulikovia alborostrata	ORF|003267	LITA_LATTR	Q02989	Cationic peptide 01 (latrotoxin) family	Alpha-latroinsectotoxin-Lt1a	Other toxins candidates	1.5e-10		y
Current study	Kulikovia alborostrata	ORF|077539	LATA_STEGR	L7X8P2	Cationic peptide 01 (latrotoxin) family	Alpha-latrotoxin-Sg1a	Other toxins candidates	3.91e-06		y
Current study	Kulikovia alborostrata	ORF|081756	VCO31_AUSSU	Q0ZZJ6	Venom complement C3 homolog family	A.superbus venom factor 1	Other toxins candidates	3.78e-50		y
Current study	Kulikovia alborostrata	ORF|002383	VCO3_NAJKA	Q91132	Venom complement C3 homolog family	Cobra venom factor	Other toxins candidates	2.77e-40		y
Current study	Kulikovia alborostrata	ORF|019936	VCO3_CROAD	J3S836	Venom complement C3 homolog family	Venom factor	Other toxins candidates	1.84e-17		y
Current study	Kulikovia alborostrata	ORF|115154	VCO3_OPHHA	I2C090	Venom complement C3 homolog family	Ophiophagus venom factor	Other toxins candidates	1.99e-24		y
Current study	Kulikovia alborostrata	ORF|008146	CELE_CONVC	A0A0F7YZQ7	Elevenin family	Elevenin-Vc1	Other toxins candidates	8.48e-06		y
Current study	Kulikovia alborostrata	ORF|003304	TX18A_MANRB	A0A6G9KJM3	EGF domain peptide family	U18-myrmicitoxin-Mri1a	Other toxins candidates	4.63e-07		y
Current study	Kulikovia alborostrata	ORF|011974	NEP8_NEMVE	A7SXG9	NEPrilysin Metalloproteinase family	Nematocyst expressed protein 8	Other toxins candidates	5.7e-11		y
Current study	Kulikovia alborostrata	ORF|089089	VMP_NEMVE	K7Z9Q9	NEPrilysin Metalloproteinase family	Nematocyst expressed protein 6	Other toxins candidates	7.74e-05		y
Current study	Kulikovia alborostrata	ORF|020446	CESS2_CONMO	A0A4Y5X186	Vasopressin/oxytocin family	Conopressin/conophysin, isoform 2	Other toxins candidates	8.98e-25		y
Current study	Kulikovia alborostrata	ORF|062662	CPROH_CONVC	A0A0F7YYX3	Prohormone-4 family	Neuropeptide prohormone-4	Other toxins candidates	1.83e-25		y
Current study	Kulikovia alborostrata	ORF|035709	TXVE_PROFL	P67862	PDGF/VEGF growth factor family	Snake venom vascular endothelial growth factor toxin TfsvVEGF	Other toxins candidates	5.58e-06		y
Current study	Kulikovia alborostrata	ORF|068168	TXVE2_PROMU	Q330K6	PDGF/VEGF growth factor family	Snake venom vascular endothelial growth factor toxin	Other toxins candidates	2.36e-05		y
Current study	Kulikovia alborostrata	ORF|083675	TCTP_GRARO	M5B4R7	TCTP family	Translationally-controlled tumor protein homolog	Other toxins candidates	4.89e-07		y
Current study	Kulikovia alborostrata	ORF|075522	LITD_LATTR	Q25338	Cationic peptide 01 (latrotoxin) family	Delta-latroinsectotoxin-Lt1a	Other toxins candidates	7.09e-07		y
Current study	Kulikovia alborostrata	ORF|071955	LATA_LATTR	P23631	Cationic peptide 01 (latrotoxin) family	Alpha-latrotoxin-Lt1a	Other toxins candidates	1.55e-06		y
Current study	Kulikovia alborostrata	ORF|074668	LATA_LATHE	P0DJE3	Cationic peptide 01 (latrotoxin) family	Alpha-latrotoxin-Lhe1a	Other toxins candidates	9.19e-07		y
Current study	Kulikovia alborostrata	ORF|107426	FCNV3_CERRY	D8VNS9	Ficolin lectin family	Ryncolin-3	Other toxins candidates	6.9e-05		y
Current study	Kulikovia alborostrata	ORF|062965	FCNV1_VARKO	E2IYB3	Ficolin lectin family	Veficolin-1	Other toxins candidates	9.15e-05		y
Current study	Kulikovia alborostrata	ORF|090034	CALGL_BOTIN	Q8AY75	Calmodulin family	Calglandulin	Other toxins candidates	5.49e-05		y
Current study	Kulikovia alborostrata	ORF|059269	TXF09_LYCSI	B6DD42	Venom protein 11 family	U15-lycotoxin-Ls1d	Other toxins candidates	4.85e-05		y
Current study	Kulikovia alborostrata	ORF|033902	CCAP_CONVL	E3PQQ8	ConoCAP-like	ConoCAP	Other toxins candidates	2.04e-09		y
Current study	Kulikovia alborostrata	ORF|090540	CUE3_CONIM	P0DUB0	ShKT domain	Conotoxin Im14.3	Other toxins candidates	1.24e-05		y
Current study	Kulikovia alborostrata	ORF|068004	TE53_HASHE	P0CI21	Not assigned	Augerpeptide hhe53	Other toxins candidates	8.05e-11		y
Current study	Kulikovia alborostrata	ORF|038694	CTX_SEPES	B2DCR8	EGF-like, Sushi, TSP type-1, LDL-receptor class A	SE-cephalotoxin	Other toxins candidates	1.25e-21		y
Current study	Kulikovia alborostrata	ORF|124134	TLLP_PHONI	P85031	Not assigned	Techylectin-like protein	Other toxins candidates	6.07e-07		y
(Kem 1976)	Cerebratulus lacteus	---	CXA3_CERLA	P01527	Cytotoxin A-III - like	Cerebratulus toxin A-III	Pore-forming toxins				y(mucus)
(Vlasenko et al., 2022)	Amphiporous lactifloreus	Gene.38401_Amphiporous_6886_g.38401_m.38401	PV21_POMCA	P0C8G6	MACPF domain	Perivitellin-2 67 kDa subunit	Pore-forming toxins	8.7e-39		y
(Vlasenko et al., 2022)	Amphiporous lactifloreus	Gene.31194_Amphiporous_4943_g.31194_m.31194	PV21_POMMA	P0DQO9	MACPF domain	Perivitellin-2 67 kDa subunit	Pore-forming toxins	1.2e-73		y
(Reumont et al., 2020)/(Vlasenko et al., 2022)	Amphiporous lactifloreus	TRINITY_DN2766_c0_g1_i1.p1/Gene.56234_Amphiporous_13892_g.56234_m.56234	DNA2_ACAPL	Q75WF2	DNase II family	Plancitoxin-1 (Nemertotoxin-1)	Enzymes	3.6e-36			y(mucus)
(Vlasenko et al., 2022)	Amphiporous lactifloreus	Gene.65205_Amphiporous_20146_g.65205_m.65205	HUGA_APIME	Q08169	glycosyl hydrolase 56 family	Hyaluronidase	Enzymes	8.9e-14		y
(Vlasenko et al., 2022)	Amphiporous lactifloreus	Gene.65057_Amphiporous_20037_g.65057_m.65057	HYAL_CONPU	C0HKM3	glycosyl hydrolase 56 family	Hyaluronidase conohyal-P1	Enzymes	5.8e-12		y
(Reumont et al., 2020)/(Vlasenko et al., 2022)	Amphiporous lactifloreus	TRINITY_DN1569_c0_g2_i2.p1/Gene.34524_Amphiporous_5791_g.34524_m.34524	HYAL1_MESMA	P86100	glycosyl hydrolase 56 family	Hyaluronidase-1	Enzymes	3e-60		y
(Vlasenko et al., 2022)	Amphiporous lactifloreus	Gene.50662_Amphiporous_11207_g.50662_m.50662	VMPA2_LOXIN	C9D7R2	Metalloproteinase M12A family	Astacin-like metalloprotease toxin 2	Enzymes	5.2e-32		y
(Reumont et al., 2020)	Amphiporous lactifloreus	TRINITY_DN4153_c0_g1_i2.p1	V5NTD_NAJAT	A0A2I4HXH5	5'- nucleotidase family	Snake venom 5'-nucleotidase	Enzymes	3e-144		y
(Reumont et al., 2020)	Amphiporous lactifloreus	TRINITY_DN1724_c0_g1_i3.p1	VMPA_LOXIN	A0FKN6	Metalloproteinase M12A family	Astacin-like metalloprotease toxin 1	Enzymes	9.21e-34			y(mucus)
(Reumont et al., 2020)	Amphiporous lactifloreus	TRINITY_DN3396_c0_g2_i1.p1	VMPA_LOXIN	A0FKN6	Metalloproteinase M12A family	Astacin-like metalloprotease toxin 1	Enzymes	4.34e-31			y(mucus)
(Reumont et al., 2020)	Amphiporous lactifloreus	TRINITY_DN9139_c0_g3_i1.p1	VMPA_LOXIN	A0FKN6	Metalloproteinase M12A family	Astacin-like metalloprotease toxin 1	Enzymes	6.43e-30			y(mucus)
(Reumont et al., 2020)	Amphiporous lactifloreus	TRINITY_DN68_c0_g1_i15.p1	VSP_BOMIG	B5U2W0	Peptidase S1 family. CLIP subfamily.	Venom serine protease Bi-VSP	Enzymes	2e-28			y(mucus)
(Reumont et al., 2020)	Amphiporous lactifloreus	TRINITY_DN68_c0_g1_i21.p1	VSP_BOMIG	B5U2W0	Peptidase S1 family. CLIP subfamily.	Venom serine protease Bi-VSP	Enzymes	9e-35			y(mucus)
(Reumont et al., 2020)	Amphiporous lactifloreus	TRINITY_DN2031_c0_g1_i1.p1	OXLAA_CERCE	X2JCV5	Flavin monoamine oxidase family. FIG1 subfamily	L-amino acid oxidase	Enzymes	2e-06			y(mucus)
(Reumont et al., 2020)	Amphiporous lactifloreus	TRINITY_DN42_c0_g1_i1.p1	VM1LA_BOTLC	P84907	Venom metalloproteinase (M12B) family. P-I subfamily.	Snake venom metalloproteinase leucurolysin-A	Enzymes	3e-14			y(mucus)
(Reumont et al., 2020)	Amphiporous lactifloreus	TRINITY_DN27809_c0_g1_i1.p1	VM3A_NAJAT	D5LMJ3	Venom metalloproteinase (M12B) family. P-III subfamily. P-iiia sub-subfamily	Zinc metalloproteinase-disintegrin-like atrase-A	Enzymes	1e-11			y(mucus)
(Reumont et al., 2020)	Amphiporous lactifloreus	TRINITY_DN42_c0_g1_i2.p1	VM3HA_PROFL	Q8JIR2	Venom metalloproteinase (M12B) family. P-III subfamily	Zinc metalloproteinase/disintegrin-like HR1a	Enzymes	3e-12			y(mucus)
(Reumont et al., 2020)	Amphiporous lactifloreus	TRINITY_DN1533_c0_g1_i26.p1	CHI10_DROME	Q9W5U2	Glycosyl hydrolase 18 family. Chitinase class II subfamily.	Probable chitinase 10	Enzymes	2e-10			y(mucus)
(Reumont et al., 2020)/(Vlasenko et al., 2022)	Amphiporous lactifloreus	TRINITY_DN976_c0_g1_i4.p1/Gene.64909_Amphiporous_19895_g.64909_m.64909	PA23_HELSU	P16354	Phospholipase A2 family	Phospholipase A2 isozymes PA3A/PA3B/PA5	Enzymes	4e-37		y
(Vlasenko et al., 2022)	Amphiporous lactifloreus	Gene.23960_Amphiporous_3328_g.23960_m.23960	ACES_BUNFA	Q92035	Phospholipase A2 family	Acetylcholinesterase	Enzymes	5.3e-126		y
(Vlasenko et al., 2022)	Amphiporous lactifloreus	Gene.41216_Amphiporous_7730_g.41216_m.41216	VKT1D_CONCL	D2Y491	venom Kunitz-type family. 02 (native) subfamily	Kunitz-type serine protease inhibitor conotoxin Cal9.1d	Proteinase inhibitors	1.1e-16	Possible CRPeptide			MSFEEACPKSFPCPPGTKCEPSFSCQPQETEFCQRHGSWQPSCIQDLDAQNLCQLPIESGNCMAAFQEYGYNSSTNECTEFTYGGCGGNGNRFATMEACEDRCKRPSPPAGRNCN
(Reumont et al., 2020)/(Vlasenko et al., 2022)	Amphiporous lactifloreus	TRINITY_DN1824_c0_g1_i8.p1/Gene.52236_Amphiporous_11892_g.52236_m.52236	VKT1_ARAVE	Q8T3S7	venom Kunitz-type family	Kunitz-type U1-aranetoxin-Av1a	Proteinase inhibitors	5.6e-08	Possible CRPeptide	y		QRIGHRPLVRQANNSMKLLLGLSVLIVVLVGWARSTSMPHVPPPGRCFQAVSAGGPGCPRRDVIRHYYDEFTYTCKPFVYYGCRGNSNRFYTEGECRRICIDHTPGSPGNRGGPPGAPAGFHPPGYYQ
(Vlasenko et al., 2022)	Amphiporous lactifloreus	Gene.27479_Amphiporous_4081_g.27479_m.27479	VKT3C_ACTEQ	P0DMJ2	venom Kunitz-type family. Sea anemone type 2 potassium channel toxin subfamily	PI-actitoxin-Aeq3c	Proteinase inhibitors	7.8e-14		y
(Reumont et al., 2020)	Amphiporous lactifloreus	TRINITY_DN169_c0_g1_i1.p1	SGP1_SCHGR	O46162	Protease inhibitor I19 family	Serine protease inhibitor I/II	Proteinase inhibitors	3e-08		y	y(mucus)
(Reumont et al., 2020)	Amphiporous lactifloreus	TRINITY_DN4553_c1_g1_i1.p1	SVMI1_CERCE	A8YPR9	Natriuretic peptide family	Snake venom metalloprotease inhibitor 02A10	Proteinase inhibitors	5.11e-13		y
(Reumont et al., 2020)	Amphiporous lactifloreus	TRINITY_DN1346_c0_g1_i1.p1	VKT3A_ACTEQ	P0DMW6	venom Kunitz-type family. Sea anemone type 2 potassium channel toxin subfamily	PI-actitoxin-Aeq3a (Nemertotoxin-2)	Proteinase inhibitors	4e-16			y(mucus)
(Vlasenko et al., 2022)	Amphiporous lactifloreus	Gene.59180_Amphiporous_15642_g.59180_m.59180	VA552_SCODE	P0DPU0	CRISP family. Venom allergen 5-like subfamily	Scoloptoxin SSD552	Ion channel inhibitor activity	7.3e-17		y
(Reumont et al., 2020)/(Vlasenko et al., 2022)	Amphiporous lactifloreus	TRINITY_DN1833_c2_g1_i1.p1/Gene.49571_Amphiporous_10741_g.49571_m.49571	VA576_SCODE	P0DPU1	CRISP family. Venom allergen 5-like subfamily	Scoloptoxin SSD976	Ion channel inhibitor activity	2e-30		y
(Reumont et al., 2020)/(Vlasenko et al., 2022)	Amphiporous lactifloreus	TRINITY_DN514_c0_g1_i4.p1/Gene.21587_Amphiporous_2850_g.21587_m.21587	TX9A_ANTMC	P69929	Sea anemone structural class 9a family	Delta-actitoxin-Amc1a	Ion channel inhibitor activity	1.8e-06		y
(Vlasenko et al., 2022)	Amphiporous lactifloreus	Gene.78441_Amphiporous_37091_g.78441_m.78441	TX14B_SCODE	P0DPU6	scoloptoxin-11 family	Scoloptoxin SSD20	Ion channel inhibitor activity	2e-10		y
(Reumont et al., 2020)/(Vlasenko et al., 2022)	Amphiporous lactifloreus	TRINITY_DN40798_c0_g1_i1.p1/Gene.59882_Amphiporous_16109_g.59882_m.59882	SL9A_PROFL	P23806	Snaclec family	Snaclec coagulation factor IX/factor X-binding protein subunit A	Hemostasis impairing toxin	4e-09		y
(Vlasenko et al., 2022)	Amphiporous lactifloreus	Gene.59450_Amphiporous_15814_g.59450_m.59450	SLA_BOTIN	P0C929	Snaclec family	Snaclec bothroinsularin subunit alpha	Hemostasis impairing toxin	2e-06		y
(Reumont et al., 2020)/(Vlasenko et al., 2022)	Amphiporous lactifloreus	TRINITY_DN6226_c0_g1_i2.p1/Gene.66006_Amphiporous_20850_g.66006_m.66006	SLA_BITAR	Q7LZK5	Snaclec family	Snaclec bitiscetin subunit alpha	Hemostasis impairing toxin	3e-14		y
(Vlasenko et al., 2022)	Amphiporous lactifloreus	Gene.60327_Amphiporous_16401_g.60327_m.60327	SLA_GLOBR	Q9YGN5	Snaclec family	Snaclec salmorin subunit A	Hemostasis impairing toxin	4.9e-08		y
(Vlasenko et al., 2022)	Amphiporous lactifloreus	Gene.81843_Amphiporous_42700_g.81843_m.81843	SLA1_DEIAC	Q8JIV9	Snaclec family	Snaclec agglucetin subunit alpha-1	Hemostasis impairing toxin	1e-06		y
(Vlasenko et al., 2022)	Amphiporous lactifloreus	Gene.58164_Amphiporous_15029_g.58164_m.58164	SLRB_BITRH	I7ICN3	Snaclec family	Snaclec rhinocetin subunit beta	Hemostasis impairing toxin	5.1e-06		y
(Reumont et al., 2020)	Amphiporous lactifloreus	TRINITY_DN15583_c0_g1_i2.p1	LECG_THANI	Q66S03	True venom lectin family	Galactose-specific lectin nattectin	Hemostasis impairing toxin	7.75e-09			y(mucus)
(Vlasenko et al., 2022)	Amphiporous lactifloreus	Gene.66666_Amphiporous_21506_g.66666_m.66666	LECM1_ERYPO	A7X3Z4	True venom lectin family	C-type lectin lectoxin-Lio1	Hemostasis impairing toxin	2.8e-09		y
(Vlasenko et al., 2022)	Amphiporous lactifloreus	Gene.63849_Amphiporous_18988_g.63849_m.63849	LECM1_HYDHA	A3FM55	True venom lectin family	C-type lectin 1	Hemostasis impairing toxin	2.7e-07		y
(Vlasenko et al., 2022)	Amphiporous lactifloreus	Gene.56064_Amphiporous_13794_g.56064_m.56064	INS1_CONTE	A0A0B5A7N8	Insulin family	Con-Ins Tx1	Other toxins candidates	6.8e-06		y
(Reumont et al., 2020)	Amphiporous lactifloreus	TRINITY_DN111_c0_g1_i3.p1	CALGL_TROCA	Q3SB11	Calmodulin family	Calglandulin	Other toxins candidates	5e-39			y(mucus)
(Vlasenko et al., 2022)	Amphiporous lactifloreus	Gene.38477_Amphiporous_6906_g.38477_m.38477	IGFBP_CUPSA	G4V4G1	IGFBP family	Insulin-like growth factor-binding protein-related protein 1	Other toxins candidates	2.5e-46		y
(Reumont et al., 2020)/(Vlasenko et al., 2022)	Amphiporous lactifloreus	TRINITY_DN539_c0_g1_i1.p1/Gene.44369_Amphiporous_8766_g.44369_m.44369	CPROH_CONVC	A0A0F7YYX3	LDL-receptor class A domain	Neuropeptide prohormone-4	Other toxins candidates	1e-21		y
(Vlasenko et al., 2022)	Amphiporous lactifloreus	Gene.54049_Amphiporous_12770_g.54049_m.54049	NGFV_PSEPO	Q3HXY4	TCTP family	Venom nerve growth factor	Other toxins candidates	3.4e-12		y
(Reumont et al., 2020)/(Vlasenko et al., 2022)	Amphiporous lactifloreus	TRINITY_DN6214_c0_g1_i1.p1/Gene.37959_Amphiporous_6754_g.37959_m.37959	VEGFA_VIPAA	C0K3N5	NGF-beta family	Vascular endothelial growth factor A	Other toxins candidates	2e-12		y	y(mucus)
(Reumont et al., 2020)	Amphiporous lactifloreus	TRINITY_DN861_c0_g1_i1.p1	VMP_NEMVE	K7Z9Q9	NEPrilysin Metalloproteinase family	Nematocyst expressed protein 6	Other toxins candidates	1.12e-22		y	y(mucus)
(Reumont et al., 2020)	Amphiporous lactifloreus	TRINITY_DN52958_c0_g1_i1.p1	VMP_NEMVE	K7Z9Q9	NEPrilysin Metalloproteinase family	Nematocyst expressed protein 6	Other toxins candidates	5.13e-23		y	y(mucus)
(Reumont et al., 2020)	Amphiporous lactifloreus	TRINITY_DN747_c0_g1_i31.p1	MUC5A_HUMAN	P98088	Not assigned	Mucin-5AC	Other toxins candidates	2e-07			y(mucus)
(Reumont et al., 2020)	Amphiporous lactifloreus	TRINITY_DN78863_c0_g1_i1.p1	GLBN_CERLA	O76242	Globin family	Neural hemoglobin	Other toxins candidates	5e-11		y	y(mucus)
(Reumont et al., 2020)	Amphiporous lactifloreus	TRINITY_DN1105_c0_g1_i1.p1	PRDX6_CHICK	Q5ZJF4	Peroxiredoxin family. Prx6 subfamily.	Peroxiredoxin-6	Other toxins candidates	7e-99		y	y(mucus)
(Vlasenko et al., 2022)	Amphiporous lactifloreus	Gene.54532_Amphiporous_13003_g.54532_m.54532	TCTP_BRABE	Q95VY2	PDGF/VEGF growth factor family	Translationally-controlled tumor protein homolog	Other toxins candidates	3.5e-27		y
(Vlasenko et al., 2022)	Malacobdella grossa	Gene.21779_M_grossa_5772_g.21779_m.21779	PV21_POMMA	P0DQO9	MACPF domain	Perivitellin-2 67 kDa subunit	Pore-forming toxins	5.6e-59		y
(Vlasenko et al., 2022)	Malacobdella grossa	Gene.37448_M_grossa_16878_g.37448_m.37448	PV21_POMCA	P0C8G6	MACPF domain	Perivitellin-2 67 kDa subunit	Pore-forming toxins	1.9e-11		y
(Vlasenko et al., 2022)	Malacobdella grossa	Gene.18803_M_grossa_4604_g.18803_m.18803	DNA2_ACAPL	Q75WF2	DNase II family	Plancitoxin-1	Enzymes	3.8e-74		y
(Vlasenko et al., 2022)	Malacobdella grossa	Gene.25244_M_grossa_7377_g.25244_m.25244	HYAL1_MESMA	P86100	Glycosyl hydrolase 56 family	Hyaluronidase-1	Enzymes	5.3e-70		y
(Vlasenko et al., 2022)	Malacobdella grossa	Gene.32339_M_grossa_11758_g.32339_m.32339	PA23_HELSU	P16354	Phospholipase A2 family	Phospholipase A2 isozymes PA3A/PA3B/PA5	Enzymes	1.7e-18		y
(Vlasenko et al., 2022)	Malacobdella grossa	Gene.26006_M_grossa_7764_g.26006_m.26006	VKT1_OXYMI	Q6ITB5	Venom Kunitz-type family	Kunitz-type serine protease inhibitor microlepidin-1	Proteinase inhibitors	4.8e-11		y
(Vlasenko et al., 2022)	Malacobdella grossa	Gene.31449_M_grossa_11069_g.31449_m.31449	VKT_PSEPC	C0HLB2	Venom Kunitz-type family	Kunitz-type serine protease inhibitor PPTI	Proteinase inhibitors	1.4e-14	Possible CRPeptide	y		MMIGSRGVRRATFGLWFLVTAICLQCLSATTDVKRDLAPETRAFKHESDNMTSSADASHYYEETGESESGHPGGKREDSNKNCQDQDQDQISYHVKNADQKVVKTESEHNDQDEKKLCKDFSCGPGLKCSARFTCSPPGSEFCKKRGRWAADCVIDENDPKRCTYDVDPGNCRALMPSWYYNTKMQKCVNFYYGGCAGNGNRFQTRKECRKTCE
(Vlasenko et al., 2022)	Malacobdella grossa	Gene.33811_M_grossa_13000_g.33811_m.33811	VKT17_CYRHA	P0DJ66	Venom Kunitz-type family. 02 (native) subfamily	Kunitz-type serine protease inhibitor HNTX-03141017	Proteinase inhibitors	4.3e-12		y
(Vlasenko et al., 2022)	Malacobdella grossa	Gene.14471_M_grossa_3136_g.14471_m.14471	CRVP_LATSE	Q8JI38	CRISP family	Cysteine-rich venom protein latisemin	Ion channel inhibitor activity	4.8e-23		y
(Vlasenko et al., 2022)	Malacobdella grossa	Gene.20111_M_grossa_5118_g.20111_m.20111	VA576_SCODE	P0DPU1	CRISP family. Venom allergen 5-like sub-family	Scoloptoxin SSD976	Ion channel inhibitor activity	2.3e-26		y
(Vlasenko et al., 2022)	Malacobdella grossa	Gene.29516_M_grossa_9755_g.29516_m.29516	TX9A_ANTMC	P69929	Sea anemone structural class 9a family	Delta-actitoxin-Amc1a	Ion channel inhibitor activity	1.7e-14		y
(Vlasenko et al., 2022)	Malacobdella grossa	Gene.20782_M_grossa_5372_g.20782_m.20782	VTXB_SYNVE	Q98993	SNTX/VTX toxin family	Verrucotoxin subunit beta	Hemostasis impairing toxin	3.9e-06		y
(Vlasenko et al., 2022)	Malacobdella grossa	Gene.31520_M_grossa_11121_g.31520_m.31520	LECM4_PSEPL	A7X3X3	True venom lectin family	C-type lectin lectoxin-Enh4	Hemostasis impairing toxin	6e-08		y
(Vlasenko et al., 2022)	Malacobdella grossa	Gene.23069_M_grossa_6346_g.23069_m.23069	IGFBP_CUPSA	G4V4G1	IGFBP family	Insulin-like growth factor-binding protein-related protein 1	Other toxins candidates	2e-47		y
(Vlasenko et al., 2022)	Malacobdella grossa	Gene.30471_M_grossa_10361_g.30471_m.30471	CPROH_CONVC	A0A0F7YYX3	LDL-receptor class A domain	Neuropeptide prohormone-4	Other toxins candidates	2.9e-21		y
(Vlasenko et al., 2022)	Malacobdella grossa	Gene.21287_M_grossa_5568_g.21287_m.21287	VEGFA_VIPAA	C0K3N5	PDGF/VEGF growth factor family	Vascular endothelial growth factor A	Other toxins candidates	6.7e-11		y
(Vlasenko et al., 2022)	Paranemertes peregrina	Gene.13505_P_peregrina_2885_g.13505_m.13505	HYAL1_MESMA	P86100	Glycosyl hydrolase 56 family	Hyaluronidase-1	Enzymes	1.6e-59		y
(Whelan et al., 2014)	Paranemertes peregrina	P4	DNA2_ACAPL	Q75WF2	DNase II family	plancitoxin-1	Enzymes	4e-22		y
(Vlasenko et al., 2022)	Paranemertes peregrina	Gene.40257_P_peregrina_19132_g.40257_m.40257	VM2RH_CALRH	P30403	Venom metalloproteinase (M12B) family. P-II subfamily. P-iia sub-subfamily	Zinc metalloproteinase/disintegrin	Enzymes	3.3e-16		y
(Vlasenko et al., 2022)	Paranemertes peregrina	Gene.34086_P_peregrina_13107_g.34086_m.34086	VKT1D_CONCL	D2Y491	Venom Kunitz-type family	Kunitz-type serine protease inhibitor conotoxin Cal9.1d	Proteinase inhibitors	7.9e-15	Possible CRPeptide	y		WNTSTFTLYLIRDTTMYWTFVIFVVCFVGVWCDDYGTGGSFKMSFEDACPPGFPCPEATKCEPSYSCEPRDSEFCQEHGTWMPSCIQDLDAPNLCELSVESGNCFAAFQSYGYNTRTNECREFTYGGCGGNGNRFSTMEACVERCKRPAPPAGHECN
(Vlasenko et al., 2022)	Paranemertes peregrina	Gene.30860_P_peregrina_10693_g.30860_m.30860	VKT3_ANTAF	P0DMX0	Venom Kunitz-type family. Sea anemone type 2 potassium channel toxin subfamily	PI-actitoxin-Axm2b	Proteinase inhibitors	1.2e-15	Possible CRPeptide	y		MMKLFAVIGLMLIGVVLARLDSQGRTGSQVCENVACGSGLRCEPYPSCRGRGCDQVEWAWMASCRPDHTDPDVCTYPLVGGRCRAYFPNYGFNTTSGRCQRFIYGGCGGNGNRFQTERACLVRCGQ
(Vlasenko et al., 2022)	Paranemertes peregrina	Gene.6371_P_peregrina_1018_g.6371_m.6371	VA576_SCODE	P0DPU1	CRISP family. Venom al-lergen 5-like subfamily	Scoloptoxin SSD976	Ion channel inhibitor activity	1.1e-28		y
(Whelan et al., 2014)	Paranemertes peregrina	P2	CRVP_HOPST	Q3SB03	CRISP family	Cysteine-rich venom protein pseudechetoxin-like	Ion channel inhibitor activity	3e-26		y
(Vlasenko et al., 2022)	Paranemertes peregrina	Gene.23106_P_peregrina_6437_g.23106_m.23106	TX14B_SCODE	P0DPU6	Scoloptoxin-11 family	Scoloptoxin SSD20	Ion channel inhibitor activity	2.2e-20		y
(Vlasenko et al., 2022)	Paranemertes peregrina	Gene.34963_P_peregrina_13832_g.34963_m.34963	SLAE_MACLB	B4XSY9	Snaclec family	Snaclec A14	Hemostasis impairing toxin	3.5e-06		y
(Vlasenko et al., 2022)	Paranemertes peregrina	Gene.38662_P_peregrina_17339_g.38662_m.38662	SLLC2_DABSI	Q4PRD2	Snaclec family	Snaclec coagulation factor X-activating enzyme light chain 2	Hemostasis impairing toxin	3.8e-10		y
(Whelan et al., 2014)	Paranemertes peregrina	P3	VTXB_SYNVE	Q98993	SNTX/VTX toxin family	Verrucotoxin subunit beta	Hemostasis impairing toxin	3e-39		y
(Whelan et al., 2014)/(Vlasenko et al., 2022)	Paranemertes peregrina	P1/Gene.2895_P_peregrina_341_g.2895_m.2895	STXA_SYNVE	A0ZSK3	SNTX/VTX toxin family	neoverrucotoxin subunit alpha	Hemostasis impairing toxin	3.7e-13		y
(Vlasenko et al., 2022)	Paranemertes peregrina	Gene.14425_P_peregrina_3163_g.14425_m.14425	CTXA_SCOPL	A0A2P1BRQ0	SNTX/VTX toxin family	Cytolytic toxin-alpha	Hemostasis impairing toxin	8.7e-14		y
(Vlasenko et al., 2022)	Paranemertes peregrina	Gene.17193_P_peregrina_4084_g.17193_m.17193	CPROH_CONVC	A0A0F7YYX3	LDL-receptor class A domain	Neuropeptide prohormone-4	Other toxins candidates	2.5e-19		y
(Vlasenko et al., 2022)	Paranemertes peregrina	Gene.8194_P_peregrina_1422_g.8194_m.8194	VCO31_AUSSU	Q0ZZJ6	Venom complement C3 homolog family	A.superbus venom factor 1	Other toxins candidates	5.2e-49		y
(Verdes et al., 2022)	Antarctonemertes valida	TRINITY_DN141405_c0_g2_i1	VKT1_TRILK	W4VSH9	Venom Kunitz-type family	Kunitz-type U19-barytoxin-Tl1a	Proteinase inhibitors				y(body)
(Verdes et al., 2022)	Antarctonemertes valida	TRINITY_DN136316_c0_g1_i2	VKT3_ANESU	Q9TWF8	Venom Kunitz-type family	KappaPI-actitoxin-Avd3d	Ion channel inhibitor activity				y(proboscis)
(Verdes et al., 2022)	Antarctonemertes valida	TRINITY_DN151001_c1_g2_i1	VA576_SCODE	P0DPU1	CRISP family. Venom allergen 5-like subfamily	Scoloptoxin SSD976	Ion channel inhibitor activity				y(body)
(Verdes et al., 2022)	Antarctonemertes valida	TRINITY_DN144800_c3_g1_i3	VA51_VESCR	P35781	CRISP family. Venom allergen 5-like subfamily	Venom allergen 5.01	Ion channel inhibitor activity				y(body)
(Verdes et al., 2022)	Antarctonemertes valida	TRINITY_DN143497_c0_g1_i1	NEUV_TAKRU	O42499	Vasopressin/oxytocin family	Vasotocin-neurophysin VT 1	Other toxins candidates				y(body)
(Verdes et al., 2022)	Antarctonemertes valida	TRINITY_DN152942_c0_g2_i10			IGFBP family	Insulin-like growth factor-binding protein-related protein 1	Other toxins candidates				y(proboscis)
(Verdes et al., 2022)	Antarctonemertes valida	TRINITY_DN118680_c0_g2_i1			ShKT domain		Other toxins candidates				y(proboscis)
(Verdes et al., 2022)	Antarctonemertes valida	TRINITY_DN152034_c4_g5_i2	DNA2_ACAPL	Q75WF2	DNase II family	plancitoxin-1	Enzymes				y(proboscis)
(Verdes et al., 2022)	Antarctonemertes valida	TRINITY_DN143626_c4_g1_i2				proprotein convertase subtilisin/kexin type 9	Enzymes				y(mucus)
(Verdes et al., 2022)	Antarctonemertes valida	TRINITY_DN153043_c4_g2_i3				proprotein convertase subtilisin/kexin type 9	Enzymes				y(mucus)
(Verdes et al., 2022)	Antarctonemertes valida	TRINITY_DN145502_c1_g2_i1				Snake three-finger toxin	Other toxins candidates				y(mucus)
(Verdes et al., 2022)	Antarctonemertes valida	TRINITY_DN140325_c0_g1_i3			Protease inhibitor I15 (antistasin) family	Antistasin-like domaiin	Proteinase inhibitors				y(proboscis)
(Verdes et al., 2022)	Antarctonemertes valida	TRINITY_DN150244_c0_g1_i1			True venom lectin family	Galactose-binding domain-like	Hemostasis impairing toxin				y(proboscis)
(Sonoda et al., 2023)	Nemertopsis pamelaroeae	N_pamelaroe._DN187_c0_g1_i1.p1			Metalloproteinase M12A family	Astacin-like metalloprotease toxin 1	Enzymes	0			y(body)
(Sonoda et al., 2023)	Nemertopsis pamelaroeae	N_pamelaroe._DN546_c0_g1_i3.p1			Metalloproteinase M12A family	Astacin-like metalloprotease toxin 1	Enzymes	1.15e-130			y(mucus)
(Sonoda et al., 2023)	Nemertopsis pamelaroeae	N_pamelaroe._DN8950_c0_g1_i2.p1	VA576_SCODE	P0DPU1	CRISP family. Venom allergen 5-like subfamily	Scoloptoxin SSD976	Ion channel inhibitor activity	9.72e-173			y(body)
(Sonoda et al., 2023)	Nemertopsis pamelaroeae	N_pamelaroe._DN78_c0_g1_i1.p1	ATPI1_ACTTE	A0A6P8HC43	Venom Kunitz-type family. Sea anemone type 2 potassium channel toxin subfamily	Actinia tenebrosa protease inhibitors	Proteinase inhibitors	8.32e-46		y
(Sonoda et al., 2023)	Nemertopsis pamelaroeae	N_pamelaroe._DN7074_c0_g4_i4.p1	GLTX_GLYTI	A0A1U9VX91	EGF-like calcium-binding domain	Glycerotoxin paralog 1	Neurotoxins	1.1e-22
